# Supplementary material for: Investigating the Effects of Distillation System, Geographical Origin, and Aging Time on Aroma Characteristics in Brandy Using an Untargeted Metabonomic Approach
Source: Foods. 2024 Jun 18;13(12):1922. doi: 10.3390/foods13121922 (PMC11202679; doi:10.3390/foods13121922)
Supplement: Supplementary file 1 [file foods-13-01922-s001.zip]

Archive with 1 entries (1 files):
- foods-3037757-supplementary.xlsx
