# Supplementary material for: Investigating the Effects of Distillation System, Geographical Origin, and Aging Time on Aroma Characteristics in Brandy Using an Untargeted Metabonomic Approach
Source: Foods. 2024 Jun 18;13(12):1922. doi: 10.3390/foods13121922 (PMC11202679; doi:10.3390/foods13121922)
Supplement: Supplementary file 1 [file foods-13-01922-s001.zip › foods-3037757-supplementary.xlsx]

## Sheet: Table S1
			Supplementary Table 1. Sample information.
			Name	Vintage	Aging years	Region	Cultivar	Technique	Alcohol Degree (% v/v)
			C-04BL1	2004	9	Xinjiang	Blended	Column Still	49.9
			C-04BL2	2004	9	Xinjiang	Blended	Column Still	40.2
			C-04BL3	2004	9	Xinjiang	Blended	Column Still	48.9
			C-04BL4	2004	9	Xinjiang	Blended	Column Still	51.5
			C-07BL1	2007	6	Xinjiang	Blended	Column Still	57.2
			C-07BL2	2007	6	Xinjiang	Blended	Column Still	58.6
			C-08BL	2008	5	Xinjiang	Blended	Column Still	56.2
			C-10ML1	2010	3	Xinjiang	Merlot	Column Still	58.2
			C-10ML2	2010	3	Xinjiang	Merlot	Column Still	55.2
			C-10GM	2010	3	Xinjiang	Gamey	Column Still	58.2
			C-10BL	2010	3	Xinjiang	Blended	Column Still	57.2
			C-12BL1	2012	1	Xinjiang	Blended	Column Still	55.2
			C-12BL2	2012	1	Xinjiang	Blended	Column Still	55.2
			C-12BL3	2012	1	Xinjiang	Blended	Column Still	57.2
			C-13SP1	2013	0	Xinjiang	Saperavi	Column Still	56.2
			C-13SP2	2013	0	Xinjiang	Saperavi	Column Still	58.2
			C-13BL1	2013	0	Xinjiang	Blended	Column Still	58.2
			C-13BL2	2013	0	Xinjiang	Blended	Column Still	84.3
			C-13BL3	2013	0	Xinjiang	Blended	Column Still	82.1
			P-13GM	2013	0	Xinjiang	Gamay	Pot Still	72.8
			P-13CS	2013	0	Xinjiang	Cabernet Sauvignon	Pot Still	73.8
			P-13SP	2013	0	Xinjiang	Saperavi	Pot Still	69.8
			P-13IR	2013	0	Xinjiang	Italian Riesling	Pot Still	69.8
			YT-05	2005	9	Yantai	Ugni Blanc	Pot Still	49
			YT-06	2006	8	Yantai	Ugni Blanc	Pot Still	61.5
			YT-07	2007	7	Yantai	Ugni Blanc	Pot Still	55
			YT-08	2008	6	Yantai	Ugni Blanc	Pot Still	56.5
			YT-09	2009	5	Yantai	Ugni Blanc	Pot Still	60.5
			YT-10	2010	4	Yantai	Ugni Blanc	Pot Still	64
			YT-11	2011	3	Yantai	Ugni Blanc	Pot Still	68
			YT-12	2012	2	Yantai	Ugni Blanc	Pot Still	70
			YT-13	2013	1	Yantai	Ugni Blanc	Pot Still	73
			YT-14	2014	0	Yantai	Ugni Blanc	Pot Still	73
			SC-06-1	2006	8	Shacheng	Ugni Blanc	Pot Still	59
			SC-06-2	2006	8	Shacheng	Ugni Blanc	Pot Still	54
			SC-06-3	2006	8	Shacheng	Ugni Blanc	Pot Still	65
			SC-06-4	2006	8	Shacheng	Ugni Blanc	Pot Still	44
			SC-97-1	1997	17	Shacheng	Ugni Blanc	Pot Still	60
			SC-97-2	1997	17	Shacheng	Ugni Blanc	Pot Still	54
			TJ-96	1996	18	Tianjin	Ugni Blanc	Pot Still	47
			TJ-97	1997	17	Tianjin	Ugni Blanc	Pot Still	47.5
			TJ-03	2003	11	Tianjin	Ugni Blanc	Pot Still	60
			TJ-04	2004	10	Tianjin	Ugni Blanc	Pot Still	62
			TJ-05	2005	9	Tianjin	Ugni Blanc	Pot Still	58
			TJ-06	2006	8	Tianjin	Ugni Blanc	Pot Still	75
			TJ-07	2007	7	Tianjin	Ugni Blanc	Pot Still	74
			TJ-08	2008	6	Tianjin	Ugni Blanc	Pot Still	72
			TJ-09	2009	5	Tianjin	Ugni Blanc	Pot Still	74
			TJ-10	2010	4	Tianjin	Ugni Blanc	Pot Still	72
			TJ-11	2011	3	Tianjin	Ugni Blanc	Pot Still	68
			TJ-12	2012	2	Tianjin	Ugni Blanc	Pot Still	72

## Sheet: Table S2
Supplementary Table 2. Variables for GC-MS peaks in pot still and continuous still.
Peaks	VIP Score	name	fold	log2fold	tstat	pvalue	qvalue	updown	mzmed	mzmin	mzmax	rtmed	rtmin	rtmax	npeaks	PotStill	Continuous Still	maxint	mean1	sd1	mean2	sd2	P-13GM-1	P-13GM-2	P-13CS-1	P-13CS-2	P-13IR-1	P-13IR-2	P-13SP-1	P-13SP-1	C-04BL1-1	C-04BL1-2	C-04BL2-1	C-04BL2-2	C-04BL3-1	C-04BL3-2	C-04BL4-1	C-04BL4-2	C-07BL1-1	C-07BL-2	C-07BL2-1	C-07BL2-2	C-08BL-1	C-08BL-2	C-10ML1-1	C-10ML1-2	C-10ML2-1	C-10ML2-2	C-10GM-1
379	2.469	M142T39	10.6818	-3.41708	-9.05483	2.6e-05	0.860242	DOWN	142.1	142	142.1	39.2444	38.5885	39.4051	29	8	16	39808	82931.2	23052.1	7763.78	9975.51	54844.1	58545.5	67754.9	77627.7	104789	122019	89173.4	88696.6	12487.7	11498.8	8323.6	5545.03	7314.63	9638.84	15406.4	13138	4500.65	3722.53	4430.16	4153.58	3375.05	3645.69	1413.84	1595.75	2286.82	1740.84	4889.42
453	2.3347	M40T12	4.38064	-2.13114	-7.37789	0.000111592	0.860197	DOWN	40.1	40.1	40.1	11.5195	11.4457	11.5506	8	4	4	14295	152634	44453.9	34842.7	17748.2	170726	156735	191143	218088	141031	159901	84178.1	99266.7	48092.7	47900.5	29290.3	29831.9	14805.6	22459.6	20129.4	19505.6	26639.6	45462.8	46548.8	36085.3	83190.5	59963.6	26510.9	26521.4	22738.7	32711.7	45868.8
540	2.3174	M158T45	11.148	-3.47871	-5.96193	0.000545714	0.859969	DOWN	158.1	158.1	158.1	45.3701	45.3603	45.3898	33	8	25	31376	62662	27004.5	5620.94	3913.25	70970.9	76977.6	43233	45483.1	92590.7	103335	35983.6	32722.5	10674	10409.2	12517.7	8374.36	7503.63	8279.66	14129.6	13192.3	6531.29	5306.49	8382.53	8203.16	4580.59	3327.53	1910.16	1583.97	2314.84	1414.71	4281.73
547	2.3149	M172T45	10.582	-3.40354	-5.89865	0.000583394	0.859949	DOWN	172.1	172.1	172.1	45.37	45.1011	45.3931	39	8	30	67480	133502	57854.7	12616	8015.65	151206	164621	93179.1	94639.2	197668	220538	76158.3	70010.3	21363.1	22702.8	19444.1	18413.7	15067.5	16980.9	29822.6	27904.1	17929.6	14685.3	21574.2	23249.5	12931.4	8801.49	5296.58	4928.43	5608.77	4172.02	8967.67
546	2.3127	M157T45	9.17424	-3.19759	-5.91315	0.000572628	0.859955	DOWN	157.1	157.1	157.1	45.3668	44.9404	45.3898	57	8	40	144128	290810	123671	31698.6	18267.5	327698	353496	202767	210649	429287	478427	168189	155969	54307.3	54105.7	63385.1	46666.6	38914.4	42529.1	70240.4	64811.6	35931.5	33461.1	45683.5	45408	30168	23963.9	13384.9	13470.9	16242.9	11138.5	24562.5
548	2.3123	M132T45	11.0337	-3.46384	-5.89559	0.000584614	0.859949	DOWN	132.1	132.1	132.1	45.3701	45.3636	45.3931	36	8	28	64888	128362	55889.9	11633.7	7880.69	146686	158837	89873.8	92417.2	189557	211873	71996.8	65656.8	22419.3	21273	24951.8	18585.9	16154.1	17759.8	29112	27204.2	13227	12775.8	17124.7	15621.3	9149.39	6719.21	4198.24	4183.01	4612.4	3172.28	8693.38
538	2.3115	M143T45	10.0815	-3.33364	-5.98809	0.000525217	0.85998	DOWN	143.1	143	143.1	45.3717	44.9438	45.757	28	8	20	23240	46869.3	19885.1	4649.02	3379.14	52936.8	56181.6	32488	33349	69637.4	77103	27846.7	25411.6	9215.74	9097.37	9795.45	7305.71	6954.15	7814.66	10716.9	10845.5	6505.83	5697.15	8559.12	7315.83	4313.81	3461.99	934.275	1563.04	1381.52	1116.49	3150.19
552	2.3082	M159T45	11.1606	-3.48034	-5.85369	0.000609113	0.859936	DOWN	159.1	159	159.1	45.3734	45.3602	45.7538	32	8	22	22616	43908	19274.4	3934.21	2793.08	50406.4	54281	30474.8	31318.4	65200.6	72572.1	24955.1	22055.7	7344.74	6690.67	8645.25	6424.02	5808.36	6599.33	10646.7	9334.85	4321.96	3988.35	5917.93	4803.73	3594.05	2632.2	1099.9	1562.52	1470.56	1068.81	3113.55
543	2.3066	M142T45	9.28329	-3.21464	-5.92008	0.00056448	0.859959	DOWN	142.1	142.1	142.1	45.3701	45.3602	45.3931	22	8	14	25216	52014.7	22115.1	5603.05	3614.21	58831.9	62623.5	36733.8	38066.7	77383.8	85164.2	29842	27471.9	11327.1	9719.55	12339.5	8793.01	6530.55	8219.85	12999.8	12863.2	6435.87	6155.09	8474.71	7963.2	6012.62	4799.49	1707.69	2494.81	3289.96	1671.69	4064.3
561	2.2914	M128T45	9.26585	-3.21192	-5.76603	0.000661146	0.859908	DOWN	128.1	128	128.1	45.3734	45.3602	45.7472	20	8	12	31752	62459.4	27259.4	6740.82	4446.67	71613.3	77026.5	44129.5	43278.1	92816.5	102984	35929.3	31898.3	11302.2	12467.8	16108.7	10455.9	8011.75	8377.15	15426	15288.4	8044.32	6966.92	13329.9	10874.8	9181.97	5168.88	2402.01	2320.95	2776.89	2647.37	5865.14
189	2.2862	M96T25	3.72186	-1.89603	-13.067	8.57e-08	0.860256	DOWN	96	96	96.1	25.3138	25.304	25.7894	34	8	24	293376	939063	134283	252310	142574	1.05864e+06	1.06695e+06	752428	771768	906366	855860	1.05439e+06	1.0461e+06	293844	331617	190711	163480	233031	175088	243248	5517.01	207791	173651	124452	154171	131099	117948	256532	307350	264279	245289	369896
209	2.2491	M95T25	3.66449	-1.87361	-12.1978	1.7e-07	0.860256	DOWN	95	95	95.1	25.3106	24.645	25.3401	62	8	39	283520	926807	141182	252916	149758	990309	1.04076e+06	729882	749588	879424	866515	1.08686e+06	1.07111e+06	19159.1	340483	202404	197919	324997	13821.6	50317.4	322295	212451	169135	150103	161146	134709	143851	303545	317714	280463	264881	371551
594	2.2433	M115T45	7.6558	-2.93655	-5.37868	0.000988365	0.859736	DOWN	115.1	115	115.1	45.3668	44.8847	45.3799	11	8	2	25120	47083.2	21454.6	6150	3891.45	51903.9	59142	32893.2	33376.3	69266.8	81010.4	26006.7	23066.1	9981.02	8772.53	13640.1	8152.52	5851.07	6773.1	12223.4	13170.7	10185.1	10232.4	14778	11176.8	8628.27	7140.41	1311.73	1719.64	1825.44	2712.66	5464.55
233	2.2405	M38T25	3.16774	-1.66346	-11.4453	4.55e-07	0.860256	DOWN	38.1	38.1	38.1	25.3171	25.3072	25.7861	49	8	40	47440	155239	23969.7	49006.2	23945	173726	174882	121589	124975	146144	144433	179291	176874	64005.8	62542.3	36154.3	36165.2	58541.8	57978.4	62974.4	59909.5	37889.9	36930	25913.3	26024.8	24858.5	23609	56885	56922.2	49451.9	45778.4	67395.8
394	2.2398	M61T12	4.43825	-2.14999	-8.07172	3.62e-05	0.860237	DOWN	61.1	61.1	61.1	11.5276	11.426	11.6916	22	7	13	142272	1.45895e+06	380883	328723	242706	1.72377e+06	1.58467e+06	1.93953e+06	1.59009e+06	1.41619e+06	1.62377e+06	795789	997829	464613	109206	299150	301698	141060	199757	196828	190097	262947	438725	482914	366093	1.40365e+06	795382	254389	230903	227279	317915	418326
231	2.2394	M39T25_1	2.99855	-1.58427	-11.4448	4.41e-07	0.860256	DOWN	39.1	39.1	39.1	25.3171	25.3072	25.4482	50	8	40	142720	482508	72499.8	160914	72817.7	538033	543016	380752	386732	457648	454167	553634	546083	204513	201389	120150	117770	188639	186457	199684	190666	125020	121543	87089.3	91540.4	82377	81725.4	182783	184525	161427	151375	217080
242	2.235	M37T25	3.32699	-1.73422	-11.2468	5.67e-07	0.860255	DOWN	37.1	37.1	37.1	25.3171	25.3072	25.3336	46	8	38	29440	94578.4	15214.5	28427.6	15046.3	105771	107525	73549.8	74367.6	89741.6	87924.2	109317	108432	36307.4	37127.2	21225.6	20579.9	35172.4	33510.3	37262.8	34270.4	20978.7	21877.5	13728.2	11937.8	13051.3	13855.3	34312.5	34453.3	27705.2	28306	39265.6
244	2.2321	M29T25_2	2.75535	-1.46223	-11.0474	7.07e-07	0.860255	DOWN	29.1	29.1	29.1	25.3171	25.304	25.445	49	8	40	31432	109859	16414.9	39871	16067.1	123336	124481	86700.6	89304	103403	102437	125002	124206	48988.1	48301.2	30913.1	29558.7	46467.2	44667.2	48515.8	45793.4	31774.9	30467	25816.9	23526.3	23038.1	22044.6	43524.9	44983.6	39207.2	37228	51745.6
591	2.2155	M129T45	7.18771	-2.84553	-5.407	0.000925553	0.859769	DOWN	129.1	129.1	129.1	45.3734	45.3635	45.3931	29	8	21	28544	55482.1	24837.6	7719.02	6060.71	64157.6	68880.3	38445.3	38799.5	82948.3	92258.4	30748.4	27618.8	14693.5	14186.5	18203.7	12164	8438.97	8812.29	16964.6	15519	14582.3	13014.6	20602.8	20092.5	13320	9985.93	1815.96	1944.89	2009.91	1999.99	4529.29
481	2.2052	M87T12	4.36794	-2.12695	-6.68466	0.000178872	0.860162	DOWN	87.1	87.1	87.1	11.5326	11.4194	11.6916	32	8	20	128048	1.28783e+06	409520	294837	210058	1.55482e+06	1.42471e+06	1.7498e+06	1.43235e+06	1.29045e+06	1.46893e+06	462859	918710	391691	394538	268204	262683	123049	174795	176465	163721	80809.4	200858	413072	320096	1.20423e+06	670835	211601	209342	86701.2	273189	362454
557	2.1897	M58T12	4.3179	-2.11033	-5.67256	0.000615807	0.859932	DOWN	58.1	58.1	58.1	11.5211	11.4358	11.6883	12	7	3	24448	238864	90199.4	55319.6	34616.5	294717	273736	333780	274227	247281	283864	137765	65545	79453.6	22349	45394.4	52686	19909.9	32470.5	29583.2	24521.8	39152.8	75789.7	84016.5	62177.2	140128	142053	34806.2	33424.6	33605	47968.6	74399.4
581	2.181	M45T12	5.05777	-2.3385	-5.43855	0.000843555	0.859812	DOWN	45.1	45.1	45.1	11.567	11.4391	11.9343	13	6	5	21664	196138	80999.7	38779.5	26114.4	269870	248374	184438	248725	222002	250994	56008.6	88690.4	47438.8	50092.6	32137.6	34470.7	21496	16901.6	14836.8	24863	29342.1	39945	48031	41034.1	132224	133322	29362.6	22556.7	23433.2	34660.4	25801.3
492	2.1795	M39T12	4.10376	-2.03695	-6.47263	0.000218488	0.860141	DOWN	39.1	39.1	39.1	11.5244	11.3538	12.1672	61	8	40	82264	815013	262302	198601	136983	984365	902400	1.12006e+06	913745	808391	921991	290453	578697	275017	277280	187544	185181	103774	11564.1	95427.1	127102	170613	140401	276957	220760	807773	364356	95096	96903.4	70637.6	94982.2	220558
486	2.1766	M69T12	4.03824	-2.01373	-6.53562	0.000194662	0.860154	DOWN	69.1	69.1	69.1	11.5276	11.3506	11.6916	55	8	37	71384	727997	230154	180276	126816	880131	808119	985735	808132	727347	829724	264383	520407	252024	252253	105451	101923	53008.8	102686	82013.2	120987	166100	133618	248053	203671	731478	322351	69300.6	81928.6	146213	85380.1	189762
498	2.174	M41T12	3.91648	-1.96956	-6.36387	0.000248346	0.860125	DOWN	41.1	41.1	41.1	11.5277	11.0849	11.7048	64	8	40	157440	1.58069e+06	509911	403601	261609	1.90723e+06	1.75409e+06	2.17081e+06	1.77714e+06	1.56661e+06	1.78998e+06	561603	1.11809e+06	550200	555977	373078	368833	212387	244796	188225	251915	341352	270614	551783	438996	1.60087e+06	721774	154467	191130	143174	186620	436709
493	2.1705	M71T12	3.94672	-1.98066	-6.45322	0.000220062	0.86014	DOWN	71.1	71.1	71.1	11.5244	11.3506	11.6883	53	8	37	49872	491486	156502	124530	82917	592566	544152	669222	548302	490981	559001	175999	351660	164727	165166	111183	109230	61702.9	87514.8	58191.2	74319.3	67432.1	84174.4	170045	133810	487953	273672	66690.5	58647.3	93175.8	70088.5	135163
496	2.1646	M70T12	3.8904	-1.95992	-6.3657	0.000245132	0.860127	DOWN	70.1	70.1	70.1	11.5326	11.3538	11.7048	60	8	40	634304	6.45353e+06	2.07506e+06	1.65883e+06	1.07866e+06	7.80801e+06	7.17247e+06	8.8379e+06	7.19598e+06	6.43056e+06	7.31572e+06	2.29985e+06	4.56774e+06	2.13947e+06	2.14434e+06	1.43646e+06	1.41566e+06	786703	946596	730601	946604	1.29155e+06	1.07942e+06	2.18161e+06	1.72439e+06	6.44313e+06	3.5802e+06	1.27146e+06	754778	695478	881037	1.73544e+06
517	2.163	M79T39	5.72778	-2.51798	-6.16582	0.000323545	0.860086	DOWN	79.1	79.1	79.1	38.9213	38.595	39.005	26	8	11	19896	51013.3	18892.1	8906.31	8994.58	19796.3	21473.8	58615.1	61495	61751.4	64238.6	63401.6	57334.9	7797.85	6707.79	9310.84	6916.2	7140.51	8171.66	9096.08	7811.61	3285.11	8721.95	9972.98	1320.27	34626.2	32777	1079.27	628.244	5166.25	2968.43	7304.98
499	2.1621	M55T12	3.89309	-1.96092	-6.34821	0.000249536	0.860125	DOWN	55.1	55.1	55.1	11.5326	11.0752	12.2294	64	8	40	457792	4.67202e+06	1.50669e+06	1.20008e+06	783637	5.66335e+06	5.20827e+06	6.36927e+06	5.21045e+06	4.66577e+06	5.31761e+06	1.65163e+06	3.28984e+06	1.57213e+06	1.57997e+06	1.07161e+06	1.05064e+06	566683	682536	542085	701115	953691	785060	1.61448e+06	1.27799e+06	4.65431e+06	2.60464e+06	900607	529156	484242	636556	1.25333e+06
501	2.162	M42T12	3.85624	-1.94719	-6.33251	0.000254291	0.860122	DOWN	42.1	42.1	42.1	11.5342	11.085	12.2228	69	8	40	150400	1.53022e+06	493147	396817	255756	1.85441e+06	1.70468e+06	2.09493e+06	1.70603e+06	1.52423e+06	1.738e+06	549316	1.07019e+06	533787	535347	362139	355069	198073	237479	182830	238634	323416	261635	538724	427602	1.55426e+06	864728	308866	185367	159547	216429	421058
507	2.1451	M43T12	3.76159	-1.91134	-6.212	0.000287267	0.860105	DOWN	43.1	43.1	43.1	11.5375	11.3506	12.2261	72	8	40	1001664	1.02034e+07	3.32147e+06	2.71253e+06	1.73333e+06	1.23713e+07	1.13883e+07	1.40148e+07	1.14838e+07	1.01078e+07	1.15456e+07	3.59924e+06	7.11641e+06	3.6235e+06	3.66096e+06	2.43683e+06	2.40057e+06	1.36294e+06	1.62986e+06	1.23965e+06	1.61091e+06	2.18459e+06	1.80059e+06	3.63294e+06	2.86174e+06	1.06252e+07	5.88024e+06	2.15619e+06	1.27498e+06	1.12472e+06	1.47566e+06	2.91905e+06
508	2.1448	M56T12_2	3.68588	-1.88201	-6.19575	0.000293396	0.860102	DOWN	56.1	56.1	56.1	11.5129	11.4064	11.685	42	8	28	30352	301952	97840.9	81921.3	50824.7	363926	334667	416885	339590	298226	342149	107212	212961	107939	107324	70029.5	68531.8	41288	50614.4	49178.3	45661.1	44305	54725	107441	84143.3	313879	173270	67112.7	62798.5	27953	47704.2	103397
515	2.1379	M85T12	4.14706	-2.05209	-6.1273	0.000315944	0.86009	DOWN	85.1	85.1	85.1	11.5375	11.4358	11.6883	12	7	4	16456	155213	52964	37427.4	27481.6	190028	175230	213741	178955	156600	178646	87936.4	60571	44016.3	46584.2	26290	26542.7	11863.6	20428.7	16937.4	16158.7	24245.3	44452.9	47639.5	38071.2	155400	88869.9	24544.6	22886.9	22017.9	34740.8	45290.9
516	2.1358	M29T12	3.55833	-1.8312	-6.12003	0.00031842	0.860089	DOWN	29.1	29.1	29.1	11.5278	11.0784	12.2294	65	8	40	59728	596432	193052	167616	100169	718122	662048	824601	673152	586868	672220	212170	422278	220642	225461	151757	150198	94788.2	109227	82596.8	105925	136558	112442	219938	176361	624121	282777	82518.2	84925	73076.6	90997.7	179677
582	2.1345	M31T12	2.27606	-1.18654	-5.36287	0.000848297	0.85981	DOWN	31.1	31.1	31.1	11.5343	11.4457	11.6883	9	6	2	8963	90638.2	26368.6	39822.4	10718.6	70210.2	109794	132583	106012	61917.4	106885	63904.1	73799.3	43820.2	44928.8	34313.5	32086.3	28425.1	34054.6	31699.5	30846.7	32162.1	48068	41878.8	37582	55583	58467.8	33710.8	31742.5	32211.4	40146.8	48776.7
699	2.1222	M95T52	14.3074	-3.83869	-4.11564	0.00443138	0.857893	DOWN	95.1	95	95.1	52.0959	52.0926	52.0992	11	7	4	44672	79296.8	50617.4	5542.35	5932.95	7861.98	971.267	70236.8	108049	86859.5	100277	138343	121775	4828.07	4443.87	1340.97	1180.57	2130.34	2842.5	5479.57	4055.36	6618.56	7186.13	17030.8	13691.5	6878.78	8109.18	1399.65	1478.71	1737.22	1086.24	2115.84
671	2.1137	M175T39	8.02088	-3.00376	-4.36549	0.00317343	0.858572	DOWN	175.1	175.1	175.1	38.9951	38.5917	39.3986	42	8	24	18264	43005	24300.7	5353.37	4783.52	2981.04	4589.93	53138.3	55484	55574.4	58690.2	59389.8	54192.6	6665.7	5672.11	7129.28	5854.69	5939.1	6724.13	6618.66	7208.5	2303.34	1670.3	1276.87	1703.01	7752.45	6144.89	472.252	499.927	4551.72	2625.34	6308.38
706	2.1136	M173T46	11.6996	-3.54838	-4.07601	0.0046797	0.857758	DOWN	173.1	173.1	173.2	45.5636	45.3667	45.7636	34	7	23	38376	64950.5	41183.3	5551.53	3788.42	76275.7	85297.7	50437.1	684.676	109264	123682	39428	34535.7	6998.22	5987.35	3215.82	2855.95	5460.2	5955.2	4706.22	3486.53	8376.47	8312.64	3518.13	3786.18	8974.55	6480.34	5188.1	4096.58	6170.29	4181.37	4700.24
554	2.1117	M88T12	4.93281	-2.30241	-5.59563	0.000611028	0.859935	DOWN	88.1	88.1	88.1	11.5309	11.4424	11.6883	7	5	1	20608	178836	70566.7	36254.4	32754.3	230399	64973.6	265479	220111	195330	220368	103182	130847	47657.7	51145.4	24557.8	26624.5	8851.68	16909.9	15849.8	13058.7	22189.6	37724	50344.1	36282.3	180836	97320.4	19490.7	17211.6	17504.6	26459.4	45139.9
714	2.1051	M81T52	13.4053	-3.74473	-4.01814	0.00502582	0.85757	DOWN	81.1	81	81.1	52.0926	51.604	52.0992	11	6	5	56096	96692.4	62916.8	7213.02	6594.6	5116.72	1475.55	88489.6	132899	105347	121538	172343	146331	4795.33	5322.2	1851.72	1190.96	1597.09	3038.69	6370.75	7864.19	11531.8	11342.1	19465.5	12172.5	9676.11	8795.42	1612.85	6940.79	2771.38	1792.1	1648.47
539	2.0976	M44T12	3.84619	-1.94343	-5.70384	0.00053192	0.859976	DOWN	44.1	44.1	44.1	11.5276	11.0685	11.6883	18	7	6	30776	304866	109399	79264.4	52304	378575	347367	425673	343638	312760	352426	179582	98906.8	116916	45626.9	75752.3	74617.2	37920.2	53902.5	47366.3	45798.3	62764.4	109589	111877	89892.9	323989	146413	57708	56123.8	52893.5	75350.8	102950
520	2.0976	M57T12	3.52449	-1.81741	-6.00974	0.000340324	0.860077	DOWN	57.1	57.1	57.1	11.5146	11.1047	11.6884	53	8	35	27648	271872	88975.3	77137.9	49145.5	327249	302346	377575	310077	267494	303710	94918.6	191604	102422	103061	34701.1	64458	42488.1	59291.9	48799.8	43958.6	60848.2	49349	101561	77680.1	296170	173451	71098	41959.9	36815.9	36172.5	89319.6
674	2.0955	M121T39	6.47651	-2.69522	-4.31795	0.00334243	0.858481	DOWN	121.1	121	121.1	38.9918	38.5917	39.0345	61	8	40	154304	373213	205775	57625.7	44205.1	36433	45197.8	465584	484400	484393	506013	502998	460687	64701.8	61004.3	70788.5	58904.3	64479.2	63481.3	74876.3	68155	27616.1	25551.3	21954.5	23017.6	71983.6	63401.5	9734.25	7583.93	45405	36004.1	61464.5
679	2.0741	M69T39	6.44609	-2.68842	-4.27561	0.00350082	0.858396	DOWN	69.1	69.1	69.1	38.9951	38.5917	39.3132	51	8	29	215936	523028	290778	81138.8	67078.1	47408.6	59740.5	665426	694283	685568	716094	683932	631771	101020	90433.7	107519	92602.2	98004.2	94955.3	114699	104321	40246.1	38001.5	28426.2	30991.7	107420	95137.2	11060.6	10968.9	68529.8	53862.1	96093.2
148	2.0722	M46T7	1.30483	0.38386	10.3052	6.19e-09	0.860256	UP	46.1	46.1	46.1	6.56605	6.0639	6.56882	70	8	40	1019456	2.72632e+06	177235	3.55738e+06	321061	2.76214e+06	2.77935e+06	2.81236e+06	2.99889e+06	2.69747e+06	2.80167e+06	2.4265e+06	2.53217e+06	3.69115e+06	3.77834e+06	3.69948e+06	3.7634e+06	3.78452e+06	3.99141e+06	3.93757e+06	3.69162e+06	3.60148e+06	3.83753e+06	3.49984e+06	3.46912e+06	3.5268e+06	3.56916e+06	3.56555e+06	3.70986e+06	3.5922e+06	3.66169e+06	3.80985e+06
600	2.0631	M53T12	4.17848	-2.06298	-5.11753	0.00110158	0.859676	DOWN	53.1	53.1	53.1	11.5277	11.4391	11.6883	16	8	6	16672	154203	63674.6	36904.2	27253.4	195251	179354	223186	181332	160841	183484	58280.8	51897.3	50320.3	48897.2	28912.1	28780.7	12092.5	22943.5	17661.9	12722.3	27890.2	44575.7	52534.1	37966.4	158424	90204.7	24426.3	22075.5	21369.8	32157.3	47513.5
693	2.0285	M41T39	5.01045	-2.32494	-4.1408	0.00409827	0.858073	DOWN	41.1	41.1	41.1	38.9935	38.6934	39.0049	36	8	26	48752	120158	65254.4	23981.4	16971	13178.6	16712.5	151894	158397	158788	165144	154103	143044	30465.3	28473	29853.3	25676.8	30457.9	30817	31160.5	28123.2	14116.2	14905.5	13262.8	11662.5	31900.5	27480.8	4306.45	5037.63	19803.2	15547.9	26576.9
621	2.0124	M43T45_1	4.49039	-2.16684	-4.87192	0.0015003	0.859465	DOWN	43.1	43.1	43.1	45.3717	45.3635	45.6684	38	8	27	64704	129967	57686.2	28943.4	23676	157733	166214	89156	92858.2	189066	211409	70033	63266.4	54264	52247	62155.2	45317.6	27238.8	31928.4	57343.9	52802.9	64516.8	55139.2	87917.3	88347	58476.1	45204.7	10221.3	9227.09	9775.53	7209.93	14707.9
136	2.0066	M31T7	1.28303	0.35955	9.98503	3.34e-09	0.860256	UP	31.1	31.1	31.1	6.56613	6.56277	6.56928	48	8	40	3840512	1.00132e+07	602212	1.28472e+07	1.18698e+06	1.00639e+07	1.01595e+07	1.02949e+07	1.10157e+07	9.85799e+06	1.02779e+07	9.02956e+06	9.40605e+06	1.32179e+07	1.36171e+07	1.33031e+07	1.35522e+07	1.36335e+07	1.44701e+07	1.42235e+07	1.32941e+07	1.29403e+07	1.38627e+07	1.25531e+07	1.2473e+07	1.27252e+07	1.28968e+07	1.29107e+07	1.3441e+07	1.29658e+07	1.32195e+07	1.38103e+07
4	2.0025	M32T7	1.36922	0.453354	12.6272	6.66e-16	0.860256	UP	32.1	32.1	32.1	6.56604	6.08125	6.56707	70	8	40	53424	148484	6260.65	203308	23622.7	146629	146502	150047	162279	144609	150586	145528	141696	206574	212063	201693	204817	217118	241139	215976	201830	193027	212529	185495	185232	199421	201961	210547	222686	208017	212052	222811
656	1.9883	M61T17	5.78667	-2.53273	-4.51012	0.00235593	0.859009	DOWN	61.1	61	61.1	17.1615	17.0402	17.1648	13	5	7	76376	359875	183731	62190.4	73992.2	329687	299015	546982	649029	367651	430396	110631	145612	110554	94821	62612.4	67379.9	18729.6	29660.7	55103.6	38380.4	66190	120098	227935	173505	17999.8	395861	17477.8	21597.7	10930.5	18636	38705.8
83	1.9864	M45T7	1.37785	0.462419	12.039	2.81e-10	0.860256	UP	45.1	45.1	45.1	6.56612	6.56272	6.56707	48	8	40	2550784	6.92094e+06	469645	9.53602e+06	885722	6.98186e+06	7.04725e+06	7.15348e+06	7.63151e+06	6.87631e+06	7.15428e+06	6.12199e+06	6.4008e+06	9.34675e+06	9.57855e+06	9.2886e+06	9.43779e+06	9.59066e+06	10145047	9.84199e+06	9.23428e+06	9.16146e+06	9.81779e+06	8.97795e+06	8.86323e+06	9.07569e+06	9.23349e+06	9.18403e+06	9.51524e+06	9.14187e+06	9.36539e+06	9.65312e+06
756	1.9695	M57T27_1	8.47367	-3.08299	-3.40111	0.0113804	0.854026	DOWN	57.1	57.1	57.1	27.3241	27.1535	27.5766	80	8	40	178816	296501	217337	34990.9	17472.1	641173	600694	289116	310204	195893	46158.4	145060	143713	64217.2	60050.4	51994.9	46837.3	29001.1	53954.8	48842.6	41939.6	34946.8	48515.1	80849.1	58049.7	37213.6	29807.3	28424.5	29984.3	19288.6	22952.1	26449.7
622	1.9255	M83T17	5.44253	-2.44428	-4.77302	0.00151047	0.859459	DOWN	83.1	83.1	83.1	17.1615	17.1484	17.1649	18	8	10	11278	52064.3	24516	9566.18	12881.9	48462	42571.6	77858.9	90657.1	52651.7	61243	20942.3	22127.5	14504.6	14022.5	7921.9	7903.46	2254.45	4079.25	5811.11	5595.65	9935.08	15000.3	30818.2	23424.1	57130	53657.5	2877.22	1734.46	1679.56	1715.94	4052.31
177	1.9248	M57T10	2.3188	1.21338	9.51181	3.36e-08	0.860256	UP	57.1	57.1	57.1	10.3864	10.0094	10.7275	45	5	36	31760	46199.1	14302.3	107127	24868.1	32767	38130.9	34368.9	31126	53676.5	48287.6	64076.1	67160	84873	86832.9	102456	101205	125416	102975	91051.2	101082	84903.8	94136.1	94423.8	83350.3	122350	119784	130684	120630	140696	148354	102100
623	1.9232	M69T17	4.96722	-2.31244	-4.77102	0.00151489	0.859457	DOWN	69.1	69.1	69.1	17.1582	17.0696	17.1714	43	8	35	63416	299517	138061	60298.7	72491.3	278086	246058	447103	515521	302631	351089	123211	132433	87486	86380.2	58533	57229	16644.4	25582.2	43998.6	38614.5	60044.2	86573.6	178425	140459	330668	305669	17021.7	17311.1	15391.4	16715.8	32023.8
632	1.921	M84T17	5.03817	-2.3329	-4.70478	0.00166525	0.859377	DOWN	84.1	84.1	84.1	17.1582	17.0598	17.1943	49	8	40	67592	322140	151271	63939.9	77843.7	298547	264169	483719	558499	325120	379444	128339	139280	92940.4	90062.2	61450.3	60066.8	17327.7	26694.8	45081.5	40718	63113.9	90761.3	189630	149385	353528	329756	18691.4	18753.6	15134.8	18671.1	32004.2
3	1.9172	M44T5	8.05754	3.01034	12.3983	4.44e-16	0.860256	UP	44.1	44	44.1	4.6215	4.08037	5.06415	64	2	30	179904	139757	88312.7	1.1261e+06	462778	149486	187052	8742.23	254499	181319	218879	37664.6	80415.9	1.09726e+06	1.09819e+06	817572	840048	604964	1.29721e+06	855406	782905	1.07644e+06	1.24052e+06	1.18435e+06	1.1449e+06	1.28712e+06	1.33121e+06	1.39685e+06	1.44549e+06	618670	700020	1.13599e+06
802	1.8994	M120T33	8.88278	-3.15101	-3.00163	0.0194392	0.849283	DOWN	120.1	120.1	120.1	33.2989	33.2727	33.3515	12	6	6	20016	35267.1	29346.2	3970.28	6524.83	975.998	1469.11	30282.5	32721.1	73480.1	81914.1	30775.6	30518.4	6910.21	5945	1664.55	1441.96	3902.28	4778.29	7233.78	5898.68	2217.43	1592	426.159	396.465	4733.02	4319.97	689.73	944.79	1150.8	1024.19	3694.66
775	1.8962	M85T35	8.16768	-3.02993	-3.2087	0.0147424	0.852082	DOWN	85.1	85.1	85.1	35.4699	34.8337	35.9061	44	8	25	37000	63001.7	48649.4	7713.54	6484.02	143288	131133	59551	63658.7	32382.4	33632.7	20633	19734.6	10983.2	9796.97	13331	10983.8	6931.33	9500.81	15243	13956.7	13308.8	14499.6	26994.3	20704.4	11345.5	7706.01	850.253	723.067	1001.69	568.432	1042.39
135	1.8931	M42T7	1.24988	0.321791	9.90597	2.98e-09	0.860256	UP	42.1	42.1	42.1	6.56938	6.56595	6.57035	48	8	40	244288	656160	34836.1	820121	69933.6	650116	654109	668097	720120	653172	675342	601591	626730	816101	833297	797689	814872	841451	904736	855577	796863	788061	866495	768237	765924	810899	821633	820041	857107	806823	835091	866213
628	1.8906	M39T17	4.96955	-2.31312	-4.69928	0.0016213	0.8594	DOWN	39.1	39.1	39.1	17.1615	17.1549	17.1681	19	8	11	19888	95799	44742.8	19277.2	24429.9	88190.5	78522.9	144219	165920	96847.8	111844	38956	41892	30243.8	29580.6	17594.3	10215.2	5478.49	9283.78	15251.1	12502.3	20390.6	27071.1	60645.6	47312.2	110372	101235	4543.71	5459.64	2797.9	5259.2	8496.99
642	1.8835	M55T17	4.58626	-2.19732	-4.59705	0.00187734	0.859264	DOWN	55.1	55.1	55.1	17.1583	17.1484	17.168	42	8	34	76336	364766	170742	79534.5	90703.1	340903	302455	546980	630166	369120	427716	143820	156968	115447	113036	76769.9	75096.4	24613.8	36762.6	58551	52154.1	78932.3	113572	226981	180305	418355	388236	25266.3	27624.5	21573.2	25353.4	42209.7
641	1.8822	M56T17	4.77166	-2.25449	-4.60549	0.00185154	0.859278	DOWN	56.1	56.1	56.1	17.1582	17.0598	17.1943	49	8	40	153600	736865	347913	154425	185825	689189	611770	1.10863e+06	1.2735e+06	747785	868408	286547	309093	228415	222192	149530	147059	44119.1	67045.3	110686	100090	152802	219939	460639	362551	849897	786413	48395.5	46055.1	38329.8	45609.3	77198.9
638	1.8818	M41T17	4.4509	-2.1541	-4.61271	0.00183273	0.859288	DOWN	41.1	41.1	41.1	17.1582	17.0565	17.168	39	8	31	57208	274443	126893	61660.1	67889.8	255635	227496	410008	471607	277929	322019	110237	120611	89403.8	87683.4	58765.2	58741.9	19890.9	31134.9	45675	41086.3	60751.6	89063.6	174452	136433	314887	292220	22781.9	21409.3	17512.2	22461	36531.8
778	1.8795	M71T35	7.47325	-2.90174	-3.19076	0.015072	0.851889	DOWN	71.1	71.1	71.1	35.4698	35.2371	35.4961	45	8	25	61416	102902	78828	13769.4	12017.4	233172	211985	98749.8	105374	51954.1	56713	32861.2	32407.5	20670.5	18163.6	22646.9	19513	13884.6	17000.6	26352.6	22772.2	22487.4	27065.3	50859.9	42037.8	16865.4	14156.9	1265.31	1155.87	1923.42	1631.84	2215.79
134	1.8795	M44T10	2.22431	1.15336	10.0353	2.78e-09	0.860256	UP	44.1	44.1	44.1	10.4192	10.3405	10.8947	45	3	38	24544	40101.6	10347.6	89198.2	20543.8	29973.2	31859.8	31060.5	30084.5	46745	46271.8	49982.7	54835.1	79589.4	102455	93446	64603	106860	86229.8	78666.2	89291	84403.3	81518.2	72325.1	65345.4	75369.2	96418.7	105410	101531	114082	118516	83646.4
649	1.8653	M42T17	4.43534	-2.14904	-4.53376	0.00202713	0.859185	DOWN	42.1	42.1	42.1	17.1582	17.0565	17.1975	44	8	35	54416	261981	123103	59066.8	65981.9	246457	217276	393054	453706	265062	305933	103022	111340	86062.5	83879.4	56637.9	57001.1	19357.8	28747.8	44854	38523.3	58360.2	83284.5	167221	132803	305308	284108	20214.5	21455	16388.3	20650.9	32882.1
653	1.8637	M57T17	4.46319	-2.15807	-4.50312	0.00211771	0.859136	DOWN	57.1	57.1	57.1	17.1598	17.1549	17.1649	16	8	8	12278	58693.2	27828.6	13150.5	14806.5	54878.3	49335.3	87647.5	100955	60251.2	70481.1	21425.2	24572.6	18831.4	20226.9	12328.4	12540.9	4916	6953.11	9881.02	7781.85	12584.4	18816.6	37984.2	29314.4	67606.6	64072.7	5053.02	4757.72	3406.86	4259.87	7268.6
95	1.8637	M29T7	1.25291	0.325288	10.3315	7.82e-10	0.860256	UP	29.1	29.1	29.1	6.56938	6.56603	6.57035	48	8	40	1157120	2.91052e+06	147099	3.64663e+06	308007	2.87563e+06	2.90038e+06	2.95881e+06	3.1966e+06	2.87659e+06	2.98713e+06	2.70076e+06	2.78825e+06	3.60139e+06	3.68348e+06	3.5481e+06	3.62152e+06	3.72006e+06	4.00631e+06	3.82482e+06	3.54982e+06	3.48219e+06	3.8234e+06	3.39224e+06	3.39027e+06	3.54794e+06	3.60703e+06	3.60531e+06	3.79027e+06	3.58358e+06	3.69056e+06	3.85268e+06
654	1.8633	M43T17	4.32244	-2.11184	-4.49897	0.00212928	0.85913	DOWN	43.1	43.1	43.1	17.155	17.0631	17.1877	49	8	40	292224	1.40701e+06	661454	325513	351900	1.3143e+06	1.17035e+06	2.11397e+06	2.43358e+06	1.41976e+06	1.65284e+06	548857	602405	456210	448669	302718	297007	108744	158753	240971	210447	314888	454185	895349	709054	1.64507e+06	1.52821e+06	117172	116844	105743	120626	181920
659	1.8434	M29T17	3.24543	-1.69841	-4.37562	0.00251734	0.858923	DOWN	29.1	29.1	29.1	17.1582	17.0565	17.168	32	8	22	22288	112639	49038.8	34706.9	25778.2	104262	93435.3	163230	193440	112070	128240	53654.8	52777.2	42530.2	42008.6	31937.1	33556.7	16782.9	24640.5	31620.8	24742.4	31837	46587.5	75551.4	62143.5	129671	122191	19019	20986.2	18906.3	21933.9	20258.5
786	1.8341	M57T35	6.26944	-2.64834	-3.12475	0.0164361	0.851084	DOWN	57.1	57.1	57.1	35.401	35.2371	35.4961	48	8	26	57800	100830	76444.6	16082.8	14276.1	226694	206837	95631.2	104685	51988.3	56503.6	33021.8	31281.4	19704.4	19123.7	23564	21265.1	14881.4	20024	27918	25687.5	30044.5	34970	65948	52770.8	24288.8	18833.7	1128.77	2885.53	4017.13	2888.82	4092.49
258	1.8114	M56T10	2.13927	1.09712	7.95106	1.43e-06	0.860255	UP	56.1	56.1	56.1	10.4029	10.3438	10.7308	53	8	40	39144	56160.8	18957.1	120143	28166.3	35035.6	50613.3	33698.3	44424	54108.8	70538.3	78573.4	82294.6	141253	130108	114908	111732	111284	120180	103465	114117	109684	106654	90407.4	88970.7	128568	130607	144158	138542	159443	162777	120764
6	1.8083	M41T7	1.34853	0.431389	12.2227	2.22e-15	0.860256	UP	41.1	41.1	41.1	6.56882	6.0365	6.57035	55	8	40	71848	190857	7984.09	257376	29428	187896	189375	186280	202723	193971	200126	177679	188802	248910	255578	237202	241355	258090	277860	251063	236155	237226	266179	229337	228478	254664	260638	265029	274564	248513	260567	265823
695	1.8035	M58T17	5.94554	-2.57181	-4.02079	0.00422105	0.858007	DOWN	58.1	58	58.1	17.1647	17.0467	17.1648	7	4	2	11567	45507.6	26051.4	7654.08	12324.6	42097.9	35657.2	74859.4	85108.1	48669.1	52295	11704.9	13669.5	13212.9	9587.27	4705.14	5837.5	1486.14	1831.88	4493.52	2703.76	6389.78	11600.8	27083.7	17018.5	59152.5	49667.9	1492.86	2067.46	1248.58	1848.41	3122.63
665	1.8028	M44T17	5.07933	-2.34464	-4.27146	0.00286256	0.858739	DOWN	44.1	44.1	44.1	17.1615	17.1549	17.1648	7	5	2	9905	45608.3	23586.8	8979.18	12639	42803.9	38573.4	70640.1	81805.3	45476.7	54638.7	14664.3	16263.7	13147.1	12760.6	6692.86	7529.67	2730.36	5114.8	5071.22	6198.82	9007.22	13078.7	29474.9	20099.7	58156.9	54408.9	2640.82	2380.75	1979.31	2390.79	3742.97
790	1.7981	M43T35	4.26858	-2.09376	-3.10708	0.0167159	0.850918	DOWN	43.1	43.1	43.1	35.4748	35.1156	35.9618	64	8	32	115184	208037	144280	48736.8	32572.2	447157	405603	195213	210384	128022	137206	71830.1	68879.4	60259.4	57055.7	53250.7	45769.5	43523	54378.8	79204.2	71404.7	24917.1	21544.1	171735	141983	72152.3	62246.6	24969.4	13315	16780.6	11627.7	46034.3
485	1.7949	M191T6	2.10163	-1.07151	-5.82031	0.000191425	0.860155	DOWN	191	191	191	5.76813	5.45762	5.90652	77	8	29	19272	194113	45539.3	92363.1	43074.6	220914	202282	218154	220724	127548	121072	196378	245830	38603.5	36724.6	38178	43284.1	52171	53563.1	62900	45048.2	43067.5	45785.9	46809.2	57773.1	63811.9	69653.1	86583.6	73819.4	77622.7	88452.5	95363.4
785	1.7883	M159T29	3.13413	-1.64807	-2.98135	0.0163075	0.85116	DOWN	159.1	159.1	159.1	28.9211	28.9112	28.9341	34	8	26	27712	48089.9	29551	15327.4	21543.7	4291.63	4008.27	64534.8	87288.2	52312.3	67580.2	54630.9	50073.1	39116.9	33843.8	25689.1	22190.2	15698.2	34009.4	27890.5	23012	7790.1	10388.8	10649.7	7955.79	17999.1	13350.1	929.531	500.952	4240.58	4620.91	8078.99
5	1.7881	M59T22	6.44656	2.68853	12.0639	1.78e-15	0.860256	UP	59.1	59.1	59.1	22.005	21.9886	22.0215	32	0	32	18432	7841.46	2650.47	50550.4	21591.7	7672.94	4895.21	5214.58	7637.94	5455.98	9204.21	10403.1	12247.6	72965	69324.7	40061.9	37462.5	63498.4	102620	39435.4	32941.6	30788.4	48983.6	35357.3	23713.1	67500.9	59219.5	74489.8	72517.1	52498.6	55810.3	58552.6
462	1.7791	M103T39	2.86349	-1.51777	-6.09469	0.000129528	0.860188	DOWN	103.1	103	103.1	38.8378	38.5884	39.005	51	8	37	29808	69832.4	19384.4	24387.2	18579.7	72173.9	78507.6	71771.3	74433.2	87964.3	92267.1	42077.2	39464.8	29545.3	26280.1	29338.8	25972.2	12550.3	14051.6	18025.3	15278	22790.4	24079.4	24436.5	28900.5	100406	93745.5	9301.67	9840.6	15607.2	13200.5	24448.6
483	1.7725	M104T39	2.74549	-1.45706	-5.87981	0.000187345	0.860157	DOWN	104.1	104.1	104.1	38.8377	38.8311	38.8607	48	8	40	417344	978546	276659	356419	255160	1.01403e+06	1.11105e+06	1.00126e+06	1.04842e+06	1.2359e+06	1.29249e+06	582209	543012	403630	390152	417649	374826	189817	182824	260293	244179	346720	334462	367504	417135	1.39666e+06	1.30825e+06	159609	162093	233123	196069	362197
318	1.7669	M44T20	1.83617	0.876697	7.26205	7.95e-06	0.860252	UP	44.1	44.1	44.1	20.3031	20.2932	20.313	48	8	40	26424	50427.2	14131.2	92592.7	18710.1	38724.3	38324.9	35783.7	37378	67767	66916.1	59981.5	58542.1	87628.9	87735.7	75902.4	77150.7	103975	100296	92111.9	88348	87480	85826	83034.3	88249.1	98604.6	105054	119903	122089	105736	104133	92329.8
167	1.7563	M42T10	2.04984	1.03551	8.80752	1.89e-08	0.860256	UP	42.1	42.1	42.1	10.3864	10.347	10.8652	51	8	40	387264	569634	142225	1.16766e+06	288572	465678	486600	445984	451240	508306	653931	747412	797924	1.13827e+06	1.16575e+06	1.06518e+06	1.06731e+06	1.09517e+06	1.28605e+06	1.09756e+06	1.1036e+06	1.01649e+06	1.06221e+06	821736	703757	1.2264e+06	1.28637e+06	1.38691e+06	1.3908e+06	1.58387e+06	1.63412e+06	1.26705e+06
487	1.7469	M91T39	2.66902	-1.41631	-5.80157	0.000198838	0.860151	DOWN	91.1	91.1	91.1	38.8443	38.8311	39.2903	77	8	40	76472	180422	50703.5	67598.7	47679	185823	201137	184601	191229	232432	238011	108737	101409	78413.7	74396.8	79694.3	71551.7	36717.5	37156.3	50902.4	46621.7	65725.8	63609.7	71776.2	79998.5	262509	243884	29379.7	30049.6	44577.8	36460.3	69650.3
120	1.7415	M33T10	2.10508	1.07388	9.19614	1.9e-09	0.860256	UP	33.1	33	33.1	10.3946	10.3439	10.7308	52	8	40	247488	357692	84742.4	752972	194925	295699	308330	281880	286330	322605	414096	458953	493644	742748	764887	693905	700248	899269	835882	718555	569960	663595	690419	533963	450955	794491	831647	896277	894850	1.02351e+06	1.05554e+06	818421
149	1.7399	M55T10	2.23468	1.16007	9.04753	7.9e-09	0.860256	UP	55.1	55.1	55.1	10.4192	10.3472	10.9242	57	7	40	46880	65939.1	18546.5	147352	38974.2	55912.3	56951.4	50018.5	54165	58507.4	61046.7	92925.9	97985.3	144512	147818	132403	131207	174417	155000	133155	99837.7	130058	131807	106560	83375.5	159293	163736	172429	171088	193753	200828	149607
469	1.7362	M78T39	2.86673	-1.5194	-5.96779	0.000140213	0.860182	DOWN	78.1	78.1	78.1	38.841	38.8278	39.005	40	8	28	25536	56307.9	15884	19641.9	15762	56608.3	63735.3	57484.7	60043.1	72593.3	74369.7	33109.2	32519.5	23674.9	22161	24103.3	21252.7	9755.79	8949.54	15307.7	12977	20387.7	17481.4	20717	22767.8	84080	78294.3	8085.91	7243.96	13356.4	11436.1	20847.6
339	1.725	M31T20	1.83169	0.873176	6.98007	1.2e-05	0.860249	UP	31.1	31.1	31.1	20.3063	20.2932	20.7983	63	8	40	135680	251149	72858.1	460027	96324.7	186795	190392	177722	183650	337850	338488	296398	297894	418209	428301	363833	373199	514145	496513	450673	434835	435805	423406	409598	441894	495219	524524	604168	609512	531001	517176	454265
341	1.724	M43T20_1	1.82006	0.863983	6.9736	1.21e-05	0.860249	UP	43.1	43.1	43.1	20.3031	20.0505	20.313	50	8	40	360512	679895	194681	1.23745e+06	257273	509735	514766	484336	502736	915541	917116	799230	795696	1.1306e+06	1.15664e+06	982621	1.00584e+06	1.38329e+06	1.33596e+06	1.21162e+06	1.16903e+06	1.16972e+06	1.13747e+06	1.10471e+06	1.18092e+06	1.32929e+06	1.40992e+06	1.61999e+06	1.63445e+06	1.43013e+06	1.39389e+06	1.22501e+06
322	1.7233	M42T20	1.82934	0.871327	7.1152	8.2e-06	0.860251	UP	42.1	42.1	42.1	20.3064	20.2932	20.8048	72	8	40	252992	470839	132386	861327	181235	358043	361136	335551	348273	631887	633108	549787	548928	784980	801490	681572	695501	960581	925755	840239	807343	814650	794501	766908	824666	922491	978695	1.13591e+06	1.14944e+06	991907	967952	851130
185	1.7219	M41T10	2.02645	1.01896	8.41475	5.7e-08	0.860256	UP	41.1	41.1	41.1	10.4094	10.0421	10.9209	59	8	40	442688	653663	169546	1.32462e+06	332538	529715	555596	510307	513983	573644	750907	871772	923381	1.30173e+06	1.32098e+06	1.20107e+06	1.20581e+06	1.23675e+06	1.44337e+06	1.23604e+06	1.24946e+06	1.1538e+06	1.20116e+06	936664	783623	1.39652e+06	1.45863e+06	1.57577e+06	1.58033e+06	1.79575e+06	1.84821e+06	1.42883e+06
262	1.7172	M39T10	1.99624	0.997285	7.48592	1.67e-06	0.860255	UP	39.1	39.1	39.1	10.3848	10.347	10.8817	50	8	40	137664	203866	62310.3	406966	100153	120361	169937	155963	157786	226321	229023	279367	292173	392751	397430	360105	364286	467898	437978	374929	377229	348988	365019	282482	237710	424280	443762	482608	484217	548387	564392	436088
502	1.7155	M105T39	2.63848	-1.3997	-5.61437	0.000256426	0.860121	DOWN	105.1	105	105.1	38.841	38.7427	39.0083	75	8	39	50128	113714	32803.3	43098.2	30782.8	115793	126849	114631	121212	145985	153926	68895.6	62417.1	49310	47596.9	50366.9	46890.2	24677.2	23634.5	32000.6	29885	45328.5	44045.9	45281.9	51449.5	167290	157131	16599.6	20608.8	29336	23914.6	43696.5
145	1.7129	M32T14	1.50625	0.590959	8.70871	5.06e-09	0.860256	UP	32.1	32.1	32.1	14.4791	14.4003	14.5413	43	8	34	9718	61249.4	7001.7	92256.8	16185.4	60926.4	60476.6	58625	56975.5	66628.9	67911.2	48367.5	70084	101435	101064	90123.7	93108.9	109841	105500	90410.8	98215.1	96763	91502.1	76235.4	78423.3	99005.6	104226	113037	71267.4	106162	70330.3	100790
265	1.7105	M29T20_1	1.78296	0.834273	7.54708	1.95e-06	0.860255	UP	29.1	29.1	29.1	20.2998	20.044	20.8015	82	8	40	116424	230180	55498	410401	86076.9	180542	182459	177920	179561	299583	299647	260556	261170	372389	381051	323162	327247	458015	438327	393642	380503	395557	379285	364138	397147	438779	462340	541638	551556	466576	456714	401162
2	1.7074	M158T40	6.79539	2.76456	13.0024	2.22e-16	0.860256	UP	158.1	158.1	158.1	39.6263	39.0705	39.6838	32	8	22	29944	11829.5	3520.99	80386.2	32404.2	7223.72	7908.3	10024.5	11119.2	14549.7	17847.3	13266.1	12697.5	108339	117779	96110.1	95539.2	91210.4	143575	99826.3	105442	116744	107636	76662.8	90922.8	109762	97937.4	68490.9	60291.8	66029.5	57460.9	107898
169	1.7071	M31T10	1.95633	0.96815	8.5516	2.03e-08	0.860256	UP	31.1	31.1	31.1	10.3831	10.3439	10.7636	50	8	40	244160	380065	87505.3	743533	184320	307486	320376	296439	291054	413377	421974	477456	512361	725826	747339	684668	685597	698823	812928	697264	710910	656434	675720	532197	444734	783130	814336	881547	882397	1.00394e+06	1.03434e+06	802542
8	1.7011	M29T34_1	6.87417	2.78119	11.3669	8.44e-15	0.860256	UP	29.1	29.1	29.2	33.5908	33.3088	33.6794	53	8	40	651136	246056	163978	1.69143e+06	715753	200462	208356	228938	230138	63744.6	61497.6	495853	479459	1.18028e+06	1.21006e+06	662950	706751	1.92486e+06	1.71116e+06	860568	876786	1.43066e+06	1.32466e+06	465722	545400	1.22029e+06	1.25037e+06	2.07946e+06	2.05352e+06	2.76514e+06	2.47821e+06	2.48472e+06
863	1.6958	M190T39	8.67533	-3.11692	-2.47531	0.0422981	0.834169	DOWN	190.1	190.1	190.1	38.6377	38.595	39.0246	40	8	24	40864	55267.1	55805.1	6354.08	6917.19	9084.24	10696	9120.43	9117.44	40426.3	121582	129619	112491	6267.5	7394.72	3147.95	2276.82	5965.46	6969.66	12010.2	8152.01	3247.18	3471.26	2872.47	4877.14	4856.58	3681.51	604.716	417.916	9451.61	2629.27	12119.7
368	1.6953	M56T20	1.79766	0.846119	6.6631	2.2e-05	0.860244	UP	56.1	56.1	56.1	20.3032	20.2932	20.313	48	8	40	704960	1.33936e+06	393434	2.4077e+06	504359	990504	1.00237e+06	946500	978839	1.80737e+06	1.80569e+06	1.5956e+06	1.58797e+06	2.18439e+06	2.22303e+06	1.89242e+06	1.9352e+06	2.67947e+06	2.58405e+06	2.34682e+06	2.2615e+06	2.25871e+06	2.19751e+06	2.13574e+06	2.29115e+06	2.59155e+06	2.74532e+06	3.15331e+06	3.18187e+06	2.78244e+06	2.71033e+06	2.37914e+06
9	1.6944	M57T38_1	7.19112	2.84622	11.3059	8.66e-15	0.860256	UP	57.1	57.1	57.1	37.8867	37.8801	38.1327	43	0	40	25960	5967.29	3066.4	42911.5	19496.1	3515.44	4019.16	5861.06	6288.35	3774.29	3099.83	10339.1	10841.1	18034.5	18271.4	56836.5	56486.4	38842.8	37829.7	13971	13679.6	52117.6	20752.1	84373.4	78770.8	24133	25442.7	36700.6	42997.6	65560.3	50680.3	69663.7
853	1.6928	M117T16_2	23.166	-4.53394	-2.5192	0.0398103	0.835941	DOWN	117.1	117.1	117.1	16.3564	16.3449	16.3613	6	5	1	16103	39962.6	42924.9	1716.79	2580.17	22816.5	22031.5	18435.5	17514.3	10312	10387.7	109692	108511	2431.25	2185.08	2153.71	2061.08	1678.74	1848.43	1891.73	1576.34	0	22.4299	18.6921	16.5279	12.0022	8.65777	5.90273	15.3472	12.3949	16.7244	151.898
227	1.6879	M74T10	1.97355	0.980795	7.56239	3.79e-07	0.860256	UP	74.1	74.1	74.1	10.4094	10.3438	10.8947	57	8	40	84960	123584	34266.7	243900	65221.2	98535.3	102476	94192.1	97361.3	109196	138541	169541	178830	227774	233246	210263	212811	221522	261684	224929	222976	205489	219169	165376	142008	255248	268930	291030	295666	333549	342439	263570
14	1.6845	M55T22	2.87642	1.52427	10.7202	5.02e-14	0.860256	UP	55.1	55.1	55.1	22.0116	21.3329	22.6249	70	7	40	22008	23919.9	3944.06	68803.6	24968	21841.9	19335.7	28747.2	23671.7	19885.9	21745.4	26513.6	29617.5	97606.5	94434.3	57183.2	54473.1	83131.9	133007	56675.4	48956.8	48264.1	65292.4	56411.1	46519.7	84655	73913.2	97789.1	97267.8	66349.9	75970.1	78894.6
284	1.68	M43T10	2.21703	1.14863	7.12811	4e-06	0.860254	UP	43.1	43.1	43.1	10.4553	9.70445	11.0816	84	8	40	647872	878658	349491	1.94801e+06	538056	781144	820360	747483	756555	236708	1.09642e+06	1.25476e+06	1.33584e+06	1.92262e+06	1.95643e+06	1.78527e+06	1.78625e+06	494358	2.14042e+06	1.82809e+06	1.84863e+06	1.70444e+06	1.7827e+06	1.38361e+06	1.15674e+06	2.06337e+06	2.15828e+06	2.32418e+06	2.33907e+06	2.6477e+06	2.73002e+06	2.11175e+06
402	1.6764	M267T27	2.15234	-1.1059	-6.14382	4.14e-05	0.860234	DOWN	267	267	267	27.1535	27.1306	27.4129	65	8	40	70016	177576	37635	82503.8	49964.1	136389	137909	151196	219626	175329	162256	235032	202872	36017.2	36271.1	38014.8	39074.6	41108.2	52876	49507.8	38322.2	37069.6	46688.2	35838.9	46078.7	52083.3	56720.4	55660.2	66008.9	61389.6	65122.4	81991.6
361	1.6723	M55T20	1.76193	0.817154	6.66137	1.86e-05	0.860246	UP	55.1	55.1	55.1	20.3032	20.2932	20.313	48	8	40	363008	717900	199627	1.26489e+06	265422	543074	543563	520360	535788	955082	959193	843147	842990	1.14961e+06	1.17073e+06	990581	1.01224e+06	1.40371e+06	1.35837e+06	1.22108e+06	1.17841e+06	1.18947e+06	1.15804e+06	1.12104e+06	1.20365e+06	1.36405e+06	1.43942e+06	1.66299e+06	1.67643e+06	1.45694e+06	1.41925e+06	1.25139e+06
36	1.6718	M29T5_2	3.90594	1.96567	10.5037	1.74e-12	0.860256	UP	29.1	29.1	29.1	5.08383	5.04783	5.11117	45	5	40	97104	200617	92020.3	783598	284397	254230	259627	265517	301089	247893	86215	72208.3	118158	656643	669397	539060	528674	695499	733899	480179	469582	636914	741776	726169	690365	761395	805801	774524	771199	706751	764269	697610
307	1.6682	M57T20	1.77895	0.831025	7.04292	6.19e-06	0.860252	UP	57.1	57.1	57.1	20.3031	20.2932	20.8016	51	8	40	62584	121217	31711	215638	46492.4	95875.9	99205.2	85215.2	90058.7	159472	159378	140026	140503	191841	195095	164073	169308	232429	229213	203996	194891	200493	197790	193070	207376	227139	240232	289445	296258	248579	241486	216322
33	1.663	M87T22	3.78824	1.92153	9.86461	7.53e-13	0.860256	UP	87.1	87.1	87.1	22.0116	22.0017	22.0379	39	1	38	42160	31654.6	11289.6	119915	50643.9	29798.8	25188	22493.3	34442.6	22088.7	22129.2	49600.1	47495.9	184634	173511	97267.3	93581	143124	245409	97844.8	83592.7	81151	119210	91346.2	65142.2	145079	125172	185787	183871	111717	135406	141707
12	1.6619	M56T25	7.46547	2.90023	10.9677	3.02e-14	0.860256	UP	56.1	56.1	56.1	24.6023	24.5563	24.9663	63	3	40	27616	6445.5	3190.86	48118.7	22947.4	3627.35	3380.98	4106.8	3983.43	11432.1	10461.1	7316.69	7255.56	32075	32706.2	19612.4	19709.4	48756.5	48160.9	21882.1	19051.5	32193.7	29612.1	22276.9	21834.4	57587.5	61153.9	65249.2	64565	71279.5	69317.6	58602.6
11	1.6595	M30T34	7.41505	2.89046	11.0425	1.73e-14	0.860256	UP	30.1	30.1	30.2	33.599	33.1153	34.2336	72	7	40	46088	13226.2	9289.12	98073.1	43933.2	10761.3	11585.6	12195.4	12425.5	2331.5	2923.73	27328.2	26258.5	65540.5	67286.3	36516.4	38989.5	108314	96104	47882.3	48530	80251.4	73929.8	25575.3	30194.7	67865.8	69504	117287	115444	156443	140361	153236
35	1.6531	M74T22	3.40258	1.76663	9.66265	1.52e-12	0.860256	UP	74.1	74.1	74.1	22.0116	21.9985	22.028	46	6	40	104048	87778.1	28079.5	298672	122931	84919.3	67317.5	74805	92283.3	49370	76828.1	125487	131215	455546	431238	259671	243889	356794	609254	246171	212585	198573	297947	236380	166394	361726	306187	456920	453041	288262	330551	346940
398	1.6469	M54T20	1.81307	0.858438	6.29909	3.87e-05	0.860235	UP	54.1	54.1	54.1	20.3031	20.2932	20.313	47	7	40	22776	40765	12931.5	73910	16473.4	29954.6	29206	27809	28931.3	56033.2	56514.3	49450.6	48221.3	66786.4	68539.4	56625.9	55086.7	83503.9	79148	66578.7	69007.9	69891.1	62999	63217.1	68119.8	80350.8	85518.8	96020.6	99927.5	84157.2	84658.8	72890.9
531	1.6441	M43T39	2.47048	-1.30479	-5.2279	0.000439234	0.860025	DOWN	43.1	43.1	43.1	38.8377	38.8311	38.8607	48	8	40	189248	418145	124235	169257	116140	437170	478381	430904	450841	532255	555625	236778	223205	201787	192552	204833	182592	96891.5	94996.2	130144	121359	171351	164569	177398	196674	644323	600521	77748.5	80123.2	114991	95163.8	168588
524	1.6429	M51T39	2.8226	-1.49702	-5.32091	0.000366279	0.860063	DOWN	51.1	51.1	51.1	38.841	38.8311	39.0082	31	7	20	20056	41548.6	13104.7	14720	12579.4	40669.4	49206	43723.1	45022.5	51370.5	58111.5	21151.4	23134.2	18806.5	16573.6	17822.4	14952.5	6752.85	6730.41	11562	8775.26	16871	15918.3	12340.7	17688	65434.9	61754.3	5820.23	5857.47	9119.41	6584.37	16109.6
245	1.6421	M40T10	2.02905	1.0208	7.28443	7.31e-07	0.860255	UP	40.1	40.1	40.1	10.4225	10.347	10.7308	39	3	34	27032	39209.1	12003.2	79557.2	22512.5	30131.8	28660	26571.4	32027.3	43531.3	40428.6	54081.8	58240.8	57091.6	82333	54664.4	73930.5	96063.6	88241.2	76397.8	75783.3	56014.1	73661.5	43831.3	57703.8	86556	90450.4	98079.5	97093	110619	113330	88036.1
514	1.6358	M77T39	2.73738	-1.45279	-5.40151	0.000309436	0.860093	DOWN	77.1	77.1	77.1	38.841	38.8311	39.0017	38	8	21	25664	54905	16696.8	20057.5	16459.6	54947.1	62058.5	54484.6	58898.6	70115.4	77083	31669.1	29983.9	24671.3	24027.3	23750.2	20219.8	10980.9	9960.24	15056.9	13656	19858.5	20588.2	18765.9	24011.4	85362.4	81167.8	6602.92	8320.7	9518.84	7269.33	21291.7
393	1.6346	M69T20	1.74537	0.803533	6.32175	3.53e-05	0.860237	UP	69.1	69.1	69.1	20.3063	20.2932	20.313	48	8	40	230592	450365	130032	786054	168064	337965	340673	316196	329033	601946	600376	538993	537740	694551	712255	609551	617651	858321	830969	750209	722957	731451	712977	690993	748174	842120	892742	1.04281e+06	1.05281e+06	905341	886034	775891
23	1.6324	M43T41	4.5974	2.20082	10.3762	2.18e-13	0.860256	UP	43.1	43.1	43.1	40.82	40.7954	41.2841	54	8	40	35040	13155.9	3491.91	60482.8	27770	17366.7	12350.8	9106.57	9955.96	17779	16418.2	11411.5	10858.2	69420.6	65323.3	40350.3	31508.5	101461	106443	62065.5	57627.7	39740.4	37434.6	53844.2	54034.3	73872.8	62404.4	32880.3	34762	27908.8	18506	58292.4
38	1.6307	M41T22	2.83658	1.50415	9.52518	3.32e-12	0.860256	UP	41.1	41.1	41.1	22.0116	21.6771	22.6249	116	8	40	20384	24590.6	6556.78	69753.1	26158.6	21027.9	15486.5	33046.5	24080.5	34144.1	21656.4	19646.5	27636.2	97537.5	94087.9	59303.8	57881.4	77505.8	126663	59610.1	51291.3	21781.3	65843.5	56199.2	42959	84708.3	74483.1	93268.7	92089.7	104066	104177	75201.3
17	1.6307	M88T20	18.0886	4.17701	11.1324	8.79e-14	0.860256	UP	88.1	88	88.1	19.6505	19.6406	20.2145	33	0	30	20672	2752.31	1160.85	49785.5	26594.2	2869.05	2899.29	3850.09	4713.76	1312.24	2161.09	1368.98	2844.01	76472	70554.3	36854.4	35396.7	65130.1	119498	35323.3	33882.7	22303.5	38002.6	27406.7	19662.3	56372.4	49967	92665.4	94738	66479.6	81748.9	72030
22	1.6305	M71T41	7.25393	2.85876	10.7224	1.93e-13	0.860256	UP	71.1	71.1	71.1	40.8151	40.7954	41.0939	48	7	40	82464	18109.7	4642.75	131366	65992.5	13224	18928	14422.1	16101.2	25883.7	23407.7	19169.5	13741	142071	136183	74207.7	55060.1	223822	235625	125426	120537	77996	68220.9	107699	114019	160911	132805	68829.1	71598	53924	34024.4	128859
293	1.6242	M40T20	1.75578	0.812115	6.96452	4.88e-06	0.860253	UP	40.1	40.1	40.1	20.3031	20.2932	20.313	47	7	40	21896	42058.2	10595.3	73845.2	16490.8	34287.9	33767.2	30953.2	31055.4	54504.8	55420.1	49350.4	47127	65584.5	66310	56064.3	56814.6	79666.8	78431.6	69262.8	66813.1	69953.8	67997.5	65169.6	70521.7	77612.3	82221.2	101179	99839	83469.2	82358.4	72441.6
867	1.6236	M43T16_2	2.87421	-1.52317	-2.45284	0.0434692	0.833323	DOWN	43.1	43.1	43.1	16.3417	16.3383	16.358	13	6	7	23952	77161.1	57822.1	26846	10695.6	41980.2	38740.7	65411.3	63998.2	33693.4	35908.5	168789	168767	24410.7	21460.5	30247.3	27190.3	19653.6	18756.2	19038.5	17868.7	24959.1	18970.9	27919.2	21538.8	26532.9	26847.1	19746	20390.7	20161.5	21894.3	22294.5
239	1.6208	M59T10	2.34104	1.22715	7.36607	5.55e-07	0.860255	UP	59.1	59.1	59.1	10.4275	10.3373	10.7308	34	3	30	24032	28395.2	11135.7	66474.3	21188.2	17235.1	21168.9	16934.1	24306.5	29291.4	29421.7	40600.1	48203.6	47160.4	54734	47457.6	52997.7	64825.5	78337.4	66439.4	63513	43080.3	63144.2	33434.5	45495.3	73533.3	78212.3	86975.5	85646.1	96367.4	98189	79192.1
497	1.6187	M65T39	2.62137	-1.39032	-5.47938	0.000246941	0.860126	DOWN	65.1	65.1	65.1	38.841	38.7328	39.005	42	8	27	30848	67723.5	19615.8	25835.1	20341.4	67676.7	75914.1	70127.5	70790.4	88386.3	90853.5	39861.4	38178	32220.2	29460.5	32577.2	28362	13734.9	14647.9	20857.7	16693.1	24676.9	36320.4	26694.4	29297.8	105265	105255	10964.7	9900.33	16807.2	17022.9	24983.1
16	1.6121	M69T25	4.22314	2.07832	10.5529	7.37e-14	0.860256	UP	69.1	69.1	69.1	24.6318	24.5498	24.9302	69	5	37	17944	8360.4	2647.14	35307.1	15025.8	3757.82	8755.6	6805.56	8086.81	9884.83	13141.1	8266.52	8184.94	33272	25206.2	14646.6	15662.5	33923.4	34677.8	16965.1	15322.5	20983	20533.4	22640.7	21096.1	38285.3	42305.8	42590.1	42061.1	51089.2	47545.7	41627.1
251	1.6113	M41T20	1.80567	0.852537	7.39963	8.85e-07	0.860255	UP	41.1	41.1	41.1	20.3031	20.2932	20.313	48	8	40	311552	567352	136649	1.02445e+06	243463	491072	495593	394541	410130	729482	733754	643344	640900	882683	902246	765695	781618	1.08184e+06	1.04669e+06	941208	906185	966636	956098	900030	999079	1.06757e+06	1.13954e+06	1.4209e+06	1.49281e+06	1.15336e+06	1.13756e+06	992250
317	1.5987	M193T6	2.13087	-1.09144	-6.46334	7.84e-06	0.860252	DOWN	193	193	193	5.87015	5.49048	5.90372	21	4	10	6237	60295.9	11238.4	28296.4	18680.5	60387.3	47332.4	50108.6	70554.7	51103.2	69076.1	78263.5	55541.8	7701.3	7438.04	7626.02	8153.61	10863.1	12972.5	12515	10813	9006.29	14169.9	11625.8	15812.2	16723.7	17489.1	18940.5	22493.1	21910.4	23305.2	28070.9
292	1.5985	M39T20	1.7465	0.804466	6.90349	4.58e-06	0.860253	UP	39.1	39.1	39.1	20.3064	20.2932	20.8016	68	8	40	97752	185891	46254.9	324659	73922.6	152619	154692	128751	140350	238797	240428	216545	214945	282860	290364	244650	248901	348225	337438	301855	290686	304054	300825	284107	312923	342203	366045	442895	457993	368599	361071	317235
447	1.5984	M84T20	1.71455	0.777829	5.82015	0.000100925	0.860203	UP	84.1	84.1	84.1	20.3063	20.2965	20.3161	48	8	40	40408	80606.2	24693.2	138203	29471.5	58460	59067.3	56139.5	57800.8	109276	108626	98448.3	97030.8	121440	124672	105248	108058	151589	145635	131847	126696	127398	122558	122636	131313	148325	157552	181909	183415	160686	156272	137442
21	1.597	M85T10	12.5873	3.65389	10.675	1.89e-13	0.860256	UP	85.1	85.1	85.1	9.71092	9.28783	10.0291	41	0	26	23144	8589.68	4672.14	108121	58035.4	15746.3	13060.2	7175.96	13337.3	4230.84	4869.34	4629.48	5667.96	157451	166652	146041	97406.9	210043	220331	97714.9	114694	80925.8	117442	66530	59102.8	83550.2	77452.1	174265	151251	78701.3	108491	121089
352	1.593	M38T10	2.05656	1.04023	6.3645	1.6e-05	0.860247	UP	38.1	38.1	38.1	10.4209	10.3438	10.7308	38	4	33	22024	30464.5	11862.5	62651.9	17873.9	19243.5	22036.9	16433.6	24597.1	33291.7	34625.5	45890.9	47596.8	49321	60294.6	56721.9	56198.8	74041.5	69846.2	60251.7	49041.6	41049.5	57183	32719.9	43689.9	66901	70067.9	75976.9	77437.2	87304.4	89783.1	72672.6
18	1.5903	M56T14	1.49286	0.578074	10.7803	1.21e-13	0.860256	UP	56.1	56.1	56.1	14.4495	13.6592	14.5151	55	8	36	675072	3.70209e+06	93662.1	5.52669e+06	1.04976e+06	3.71428e+06	3.81043e+06	3.59439e+06	3.59871e+06	3.64093e+06	3.70801e+06	3.69489e+06	3.85508e+06	5.86309e+06	6.01205e+06	5.1114e+06	5.1042e+06	6.81511e+06	5.40224e+06	5.35353e+06	5.42049e+06	5.41434e+06	5.37555e+06	3.99283e+06	4.06487e+06	6.66531e+06	6.37848e+06	5.35079e+06	5.07539e+06	5.69666e+06	6.16604e+06	5.35593e+06
351	1.5876	M53T20	1.77212	0.825474	6.47812	1.59e-05	0.860247	UP	53.1	53.1	53.1	20.3031	20.2932	20.313	47	7	40	19472	36394.2	10285	64494.7	14958.2	29035.4	30282.8	24782.2	24684	48523.8	48808.5	43127.1	41909.7	57234.3	58098.2	47637.5	49711.1	68581.6	69020.8	59552.1	58011.5	59743	59546.2	56765.2	62557.1	68671.1	73246.3	88440.1	90647.3	73424	72079.1	63487.5
224	1.5834	M29T10	1.98414	0.988516	7.24877	3.31e-07	0.860256	UP	29.1	29.1	29.1	10.4225	10.3438	10.898	60	8	40	91528	140644	39499.2	279057	82361.8	116558	120888	81440.7	109318	157350	161509	183336	194750	287913	288691	263564	262315	256147	302605	257526	69122.9	252309	256344	208260	210473	300963	313602	338538	339895	378026	392467	295259
32	1.5752	M101T28	5.51283	2.46279	10.0186	6.74e-13	0.860256	UP	101.1	101	101.1	27.9898	27.3274	28.6391	42	4	35	38960	10818.2	3659.8	59639	29713.4	14534.4	12409.9	11260.6	13286.1	2386.84	10854.5	10797.7	11015.6	104395	96915.1	58416.7	54987	64540.7	120957	61758.5	53596.7	51411.3	76510.8	83482.9	61267.5	88602	71055.6	102537	106254	71478.9	80365.4	83861.1
846	1.572	M177T31	3.61462	-1.85384	-2.55578	0.0368465	0.83801	DOWN	177.1	177.1	177.1	31.0133	31.0034	31.033	34	7	27	29584	45351.9	36032.4	12546.8	9924.58	5199.46	5566.79	29492.1	28643.2	50410.9	50333.4	102177	90992.5	12706.4	13134.8	9978.85	8253.59	10612.4	11238.1	14664.8	12698.4	12925.3	13941.9	12373.9	12803.7	16442.3	14752	7157.42	6195.05	8998.62	6606.86	10453.7
956	1.564	M147T18	7.33361	-2.87452	-2.19619	0.0638607	0.817366	DOWN	147.1	147	147.1	18.3929	18.3848	18.4109	28	6	22	30832	67933.7	75446.2	9263.33	9287.22	347.292	286.691	180858	179272	77216.8	73847.6	15794.9	15846.3	17905.8	18317.8	22796.8	19819.9	2378.14	1922.71	12667.5	10874.6	16305	13782.4	10528	11532.9	15054.5	15886.6	180.034	285.131	203.25	160.945	2039.19
958	1.5595	M131T18	6.72107	-2.74869	-2.19035	0.0644032	0.816908	DOWN	131.1	131	131.1	18.3913	18.3847	18.8897	42	7	29	76632	170401	187005	25353.3	23611.4	3268	1329.44	452235	443778	193459	186476	42537.2	40126.7	47790.4	48197.5	57198	53717.8	9188.23	9365.71	33304.8	29149	43137	37092.7	29774.4	30034.7	41693.7	43479.3	587.177	569.602	938.597	799.429	8921.66
34	1.5589	M88T28	4.71474	2.23718	10.0514	9.66e-13	0.860256	UP	88.1	88.1	88.1	27.9898	27.98	28.3078	51	8	40	103064	34410.9	7293.3	162238	78761	46002.1	44041.4	30875.2	37444.9	26175.5	31653.1	28914	30180.9	280825	262909	161089	147236	174224	326342	165101	146099	138549	206193	226235	167326	238178	187671	278263	289075	196008	214104	226531
903	1.5577	M29T16_2	3.21062	-1.68285	-2.34498	0.0508201	0.827845	DOWN	29.1	29.1	29.1	16.3188	16.3122	16.3482	21	6	15	24216	76336.3	63105.8	23776.2	13546.6	9628.39	9919.08	174901	164768	77725	75416.2	49749.4	48582.3	43246	42477.3	47690.6	44846.5	16369.9	14835.6	28864.9	26353.4	34687.5	28596.9	25235.8	24488.3	35165.4	33728.5	7221.99	7935.07	8391.48	8264.47	16216.6
842	1.5574	M177T6	2.74121	-1.45481	-2.60332	0.0339382	0.839997	DOWN	177	177	177	5.8913	5.85675	5.89998	5	4	1	7261	61578.8	42032.8	22464.1	14004.5	39422.8	39834.6	39206.7	54863.1	48556.2	40484.2	162606	67656.8	6364.15	5976.08	5478.48	7259.95	7852.4	9714.32	10352.9	7021.77	7369.04	10561.3	9196.53	11341.1	12519.9	15019.8	15090.5	17640.8	18072.7	18361.4	22534.1
970	1.5537	M104T18	7.65431	-2.93627	-2.17345	0.0660489	0.815507	DOWN	104.1	104.1	104.1	18.3912	18.3814	18.4043	18	5	13	26472	57416	64859.8	7501.14	7935.72	216.236	279.005	154334	153004	65666.8	63469.9	10595.9	11763	15096.9	14606.1	19120.2	18540.1	1414.72	1383.16	9444.65	8222.23	12486.2	11084.6	7980.54	7143.32	13247.9	13724	98.7713	157.213	228.822	145.988	1386.79
27	1.5528	M83T33	3.19545	1.67602	10.1061	4.93e-13	0.860256	UP	83.1	83.1	83.1	32.7874	32.7512	33.2039	51	8	40	38896	25042.8	4181.93	80022.9	33112.2	27268.4	26880.3	17954.9	20100.1	29039.5	29845.3	24488.1	24765.6	72415.3	61608	24603.8	65788.6	93960.9	76389.7	90094.5	47924.7	57639.5	39912.1	113919	87887.7	63696.5	66013.9	112887	112153	117904	103049	126365
26	1.5508	M100T34	8.28446	3.05041	9.97913	4.58e-13	0.860256	UP	100.1	100.1	100.1	33.5941	33.5678	33.6268	42	4	38	204416	52471	45531.5	434694	219811	40715	39250.2	44065.8	44258.5	4787.66	4236.42	122906	119548	271412	273719	139866	150445	462028	409374	194118	198219	340459	312040	6365.9	78759.5	287699	295041	509436	508091	729836	679664	715519
972	1.5478	M103T18	6.37451	-2.67231	-2.17016	0.0663418	0.815256	DOWN	103.1	103.1	103.1	18.3913	18.3847	18.4076	36	6	30	460736	1.03706e+06	1.13767e+06	162689	148136	12836.8	11716.6	2.74267e+06	2.70371e+06	1.18205e+06	1.14436e+06	255121	244039	305133	311455	369886	348183	67041	60257.3	218621	194345	277691	238727	192252	199423	261712	276165	5986.72	4247.67	8415.04	9324.59	61853.5
67	1.546	M59T14	1.54368	0.626375	8.83668	4.83e-11	0.860256	UP	59.1	59.1	59.1	14.4692	14.407	14.5151	48	8	40	29560	165579	15170.4	255602	54777.6	157399	160072	150344	152339	161944	164697	187726	190112	244346	250379	212395	213043	287326	279813	225532	228267	226221	223203	163553	170992	277221	286407	306407	310322	294161	296467	293083
978	1.5452	M130T18	7.76184	-2.9564	-2.15232	0.0681665	0.81368	DOWN	130.1	130.1	130.1	18.3945	18.3879	18.4076	15	5	10	15041	32147.8	36753	4141.77	4308.27	105.656	117.856	87160	86031.5	37099.4	35922.6	4894.47	5850.54	8660.56	8823.09	10713.1	9933.57	1223.51	1270.47	5714.41	4604.42	7799.23	6260.23	2906.13	4323.78	6568.02	7034.62	82.444	68.0779	184.757	126.319	1425.13
976	1.5417	M87T18	6.25899	-2.64593	-2.15962	0.0673787	0.814363	DOWN	87.1	87.1	87.1	18.3913	18.3847	18.4076	38	6	32	330816	736502	809071	117671	106601	8581.74	8571.79	1.9519e+06	1.91963e+06	839566	812396	178600	172766	223391	227210	268561	254551	49042.8	42907.2	157064	141485	200713	172426	138790	143848	190568	199912	3458.89	4267.79	7131.63	5379.96	44709.6
24	1.5397	M44T34	9.66508	3.27278	10.0731	3.46e-13	0.860256	UP	44.1	44.1	44.1	33.5974	33.5646	34.2402	45	2	38	28824	6551.04	5617.38	63316.4	33354.4	4188.46	5158.01	5536.02	5747.52	923.699	687.727	15219.2	14947.7	41568.7	42625.5	21728.1	24947.8	67636	58533.8	27813.4	29751.6	47546.7	45351.3	16337.7	18864.8	39279.1	41116.5	69416.8	69829.8	97428.7	91091.6	95942.8
52	1.5388	M98T33	4.11854	2.04213	9.10896	1.31e-11	0.860256	UP	98.1	98.1	98.1	32.789	32.7512	33.2039	52	4	40	27696	12641.3	6053.05	52063.5	23791.1	15382.7	14906.4	6323.48	5677.36	7231.32	23720.2	13861.4	14027.2	32774.2	31906.3	17286.2	23646.1	59545.6	55062	27482.7	26729	30627.9	41289.4	61478.9	47725	44568.9	64678.8	76267	76888.8	81403.5	68965	87499.6
985	1.5376	M101T18	6.94306	-2.79557	-2.13927	0.0694862	0.812527	DOWN	101.1	101.1	101.1	18.3945	18.3814	18.4076	19	5	14	43208	93987.9	106215	13536.9	12731	312.451	375.221	253331	249890	107060	104339	19216.9	17378.8	26300.5	29615.8	30737.4	32293.3	4328.17	4309.53	18431.4	14639.5	22912.4	16298.1	10165.6	13436.4	22368.6	24693.8	1082.82	380.734	855.333	743.956	4848.86
979	1.5375	M75T18	6.11966	-2.61345	-2.15006	0.0683448	0.813525	DOWN	75.1	75.1	75.1	18.3945	18.3847	18.8864	51	7	33	243712	544716	598468	89010.8	78038.7	2959.9	15877.5	1.44219e+06	1.42314e+06	619003	599770	128782	125997	167640	172128	202531	190330	32672.7	31223.2	117111	103502	150217	130434	102108	107529	141729	149990	2485.07	1369.01	1699.31	2701.07	31781.6
996	1.5343	M60T18	8.23358	-3.04152	-2.12282	0.0712635	0.810956	DOWN	60.1	60	60.1	18.3879	17.9748	18.4043	9	4	5	15447	33195.3	38817.7	4031.7	3919.36	126.308	190.443	91141.1	90954.8	37616.9	36415.8	5238.7	3878.64	7482.32	8814.11	9602.43	9446.75	5396.23	791.971	5235.53	4015.64	5961.03	4957.5	3708.17	4618.28	5219.18	5926.07	312.467	523.586	300.457	229.625	1037.14
897	1.5265	M127T27	3.13387	-1.64795	-2.36942	0.0490145	0.829219	DOWN	127.1	127.1	127.1	27.3306	27.3109	27.9733	72	8	40	76920	118751	96083.7	37892.9	20553.3	271175	252713	121157	131878	48802.6	58444.4	34345.3	31495.2	76805.2	73604.9	62301.1	57445.6	34075.1	64110.4	55940.2	48697.1	39151.5	58719.6	98034.7	71391.5	39876.5	33741.6	32399.7	34986.2	22318.9	25155.4	30662.5
988	1.5252	M86T18	6.02508	-2.59098	-2.13467	0.0698798	0.812181	DOWN	86.1	86.1	86.1	18.3913	18.3814	18.4076	30	6	24	57544	127207	140298	21112.8	19670.3	1151.97	839.333	337951	331663	147719	139530	31163.3	27634.8	43266.6	42793.4	51460.4	46926.8	7103.63	6774.23	30395.6	26062.1	36231.3	31404.3	26345.7	25230.8	35596.6	36853.4	371.708	379.145	628.88	602.513	6124.75
993	1.525	M59T18	5.88312	-2.55658	-2.12954	0.0704324	0.811693	DOWN	59.1	59	59.1	18.3945	18.3846	18.893	53	6	36	413184	933495	1.02722e+06	158673	139126	9842.87	8602.68	2.47076e+06	2.43648e+06	1.07159e+06	1.03613e+06	222613	211939	302340	309235	367533	342954	65677.1	58697.4	216457	189269	271488	232592	187575	192665	252315	266159	8329.65	9962.51	9952.23	7944.52	60023.1
989	1.5234	M47T18	6.43669	-2.68632	-2.13427	0.0699577	0.812112	DOWN	47.1	47	47.1	18.3929	18.1059	18.8832	34	7	23	241280	531947	594412	82642.9	78050.4	777.742	8582.37	1.42606e+06	1.3998e+06	612344	586903	111270	109841	169602	176216	207799	202931	29634.4	23853.8	122319	99939	153911	127094	92465.8	99248	128779	149481	893.679	392.127	1367.26	1655.49	21873.6
992	1.5218	M58T18	6.136	-2.6173	-2.12998	0.070373	0.811746	DOWN	58.1	58.1	58.1	18.3913	18.3847	18.4076	27	6	21	54928	122386	135771	19945.6	18850.9	800.16	510.755	326003	320190	140499	137418	26923.1	26747.6	41834.8	40763.2	50633.8	46861.4	6122.17	5793.27	28448.5	24999.1	34260.1	28464.9	23857.8	23791.6	33598.6	35959.3	476.584	584.396	992.293	753.025	4712.56
949	1.5216	M94T31	4.43035	-2.14742	-2.16074	0.0627008	0.818339	DOWN	94.1	94.1	94.1	31.4724	31.3379	31.479	26	6	13	58952	93438.6	91563.9	21090.5	54079.7	263.671	124.147	19728.6	17715	196360	201900	158824	152594	1609.68	1741.33	410.019	302.045	1243.13	1345.89	2727.11	2011.48	1927.2	1203.1	1481.64	1414.89	10476.4	8744.16	726.848	515.075	1149	859.595	1219.7
959	1.5186	M79T31	4.30446	-2.10583	-2.14269	0.0644881	0.816836	DOWN	79.1	79	79.1	31.474	30.9083	31.5445	20	4	7	38224	59232.3	58033.2	13760.7	34282.7	933.874	1002.41	10800.6	10712.8	122946	128289	100103	99070	2119.51	1966.22	1239.7	1056.27	2492.25	1898.58	2169.72	2730.68	1713.59	1421.28	1749.63	1049.76	4225.6	3595.82	1285.25	1203.91	1693	978.037	2395.65
995	1.5175	M44T18	6.13178	-2.61631	-2.12248	0.0711337	0.811071	DOWN	44.1	44.1	44.1	18.3962	18.3847	18.87	16	6	9	29104	65049	72396.6	10608.5	10468.7	743.528	345.305	172435	171345	75903.6	72988.8	14519.6	12111.2	22981.9	18423.9	28396.1	28284.7	1302.14	1946.93	15718.4	12427.3	18261.7	17673.3	10763.2	10570.3	14710.1	19832.4	512.176	408.664	351.019	806.91	2746.56
320	1.516	M60T14	1.39236	0.477528	6.28295	8.08e-06	0.860252	UP	60.1	60.1	60.1	14.4987	14.4266	14.5544	47	8	39	18728	110434	15353.4	153763	26902.4	100010	100025	92323.6	93461.8	120965	122826	124890	128970	151372	154197	138958	138393	169808	159706	141475	146256	144902	139827	113024	117552	161830	166471	178438	177711	171902	171602	159696
275	1.5156	M71T9	1.45558	-0.541597	-6.80928	2.82e-06	0.860254	DOWN	71.1	71.1	71.1	8.93038	8.91402	9.10747	51	8	40	45048	593830	60595.1	407967	106972	611091	569725	616972	684885	567830	634783	477160	588195	437798	599652	622270	609732	403622	418850	451550	428589	378486	592354	644652	366096	484238	348034	394911	382155	274320	367441	420351
107	1.5099	M120T39	5.01172	2.32531	8.01913	1.29e-09	0.860256	UP	120	120	120.1	38.7459	38.5917	39.0082	82	8	39	62032	15358.8	12456.6	76974.2	39820.2	9299.16	9936.87	6861.02	7021.18	9436.33	9473.53	36762.5	34080	218276	124829	48146.3	31648.4	68072.1	75128.7	37001.8	32474.4	106425	117769	23589	24309.2	107792	88191.3	61669.6	70367.4	68870.2	44115.9	48777.6
428	1.5088	M47T15	1.33547	0.417346	5.59419	6.62e-05	0.860221	UP	47.1	47	47.1	14.5019	13.9707	14.5839	46	8	36	24432	128449	18166.3	171540	26892.8	114028	115467	109577	107877	143648	147571	140928	148496	173935	177741	162773	163192	191606	177892	163622	171119	167205	162274	135445	138695	181716	185451	182074	191060	190834	189060	160318
1004	1.5083	M85T18	5.427	-2.44015	-2.10409	0.0731169	0.809296	DOWN	85.1	85	85.1	18.3913	18.0502	18.8832	35	6	27	46736	105827	115817	19500.1	16253	974.096	936.538	279201	274076	122871	118626	25450.9	24478.3	38825.1	39455.9	45459.1	42422.8	7503.52	5733.92	26810.5	23003.2	32396.7	27271.9	26574.3	23599.5	30720.9	32351.2	753.18	860.46	11992.7	888.519	5815.1
1011	1.506	M88T18	5.53261	-2.46796	-2.07811	0.0760442	0.806629	DOWN	88.1	88	88.1	18.388	18.3321	18.4043	21	6	15	19088	42564.9	47386.4	7693.47	5991.18	210.528	232.57	112883	112879	48477.2	46886.8	9397.22	9552.43	16626.7	14558.5	15277.7	14995.4	2967.56	3403.03	10283.5	6781.35	11420.5	10992.7	6917	7196.64	12604.3	12657.8	1715.47	1224.45	1337.09	894.212	3801.68
229	1.4999	M88T9	1.48203	-0.567579	-7.25809	4e-07	0.860256	DOWN	88.1	88.1	88.1	8.92717	8.91398	9.09777	27	6	20	25888	331440	31085.5	223639	63185.9	333522	318421	341871	380101	317247	352545	272677	335139	325216	328866	254839	334165	216999	294949	247600	225410	204607	323457	353277	285211	258778	76259	208391	207074	142982	193150	226803
37	1.4976	M45T42	10.8244	3.43621	9.48777	3.03e-12	0.860256	UP	45.1	45.1	45.1	41.7137	41.7038	42.1793	34	1	31	20496	2510.6	2122.51	27175.7	15741.9	1310.16	1993.64	1131	2383.24	1027.46	1015.66	4156.19	7067.46	16961.3	15191.7	6824.06	10615.2	26242.8	23667.5	10574.8	8873.46	17831.6	16147	5553.6	5396.06	23331.2	22186.9	27703.4	28631.6	34454.9	29136.9	43077.3
1006	1.4975	M45T18	5.30924	-2.40851	-2.09015	0.0745988	0.807953	DOWN	45.1	45.1	45.1	18.3912	17.8239	18.4076	31	6	23	107896	243941	267329	45946.5	40125.6	1837.62	2324.03	643766	633752	282562	271418	59481.3	56389.5	92481.1	93192.3	107394	101262	21342.4	19406.4	64797.2	56171.4	78325.7	70694.6	58205.1	56667.8	74682.2	75489.9	1926.28	1551.54	2000.59	2705.36	17867
1007	1.4968	M31T18	5.28508	-2.40193	-2.08919	0.0747081	0.807853	DOWN	31.1	31.1	31.1	18.3912	18.3814	18.4076	34	6	28	108208	246456	269928	46632.4	40297.3	2451.59	2005.96	649368	640406	284515	276426	57837.8	58638	91825.6	94601	110343	102598	21319.2	19762	65441.9	58001.5	81948.3	70666.4	57423	57690.4	74291.1	78118.7	2098.47	3341.79	3926.86	3285.35	19082
44	1.4931	M42T42	7.00315	2.808	9.17792	5.79e-12	0.860256	UP	42.1	42.1	42.1	41.7137	41.189	42.1466	48	3	40	30304	6080.26	4342.88	42581	23202.6	4025.64	4347.01	5579.26	5363.02	2024.19	1791.43	12931.9	12579.7	29190.2	26858.6	11119.6	10664.4	39755	36305.4	19058.4	18001	28073.6	27077.1	11076.3	12281	37956	34745.5	42470.5	44181.2	52528.2	43007.8	64575.8
41	1.4908	M29T42	5.75703	2.52533	9.24671	4.71e-12	0.860256	UP	29.1	29.1	29.1	41.7169	41.1791	42.5499	85	8	40	62960	16240.5	8738.33	93497.3	49096.7	12381.2	13479.5	13866.1	14609.9	9793.88	6455.55	31362.7	27975.4	64598.5	59798.2	29337.1	25220.8	87753.8	80547.5	41978.2	39958.3	64247.7	61856.2	24481.6	27367	84945.8	77508.3	94715.5	99758.1	114183	94865.4	139941
1016	1.4862	M29T18	4.76413	-2.25221	-2.06185	0.0778188	0.804984	DOWN	29.1	29.1	29.1	18.388	18.3781	18.4076	35	6	29	137088	311395	336803	65362.5	48681.1	6503.35	5934.94	817294	801118	357340	346412	79365.1	77194.3	122550	124571	138958	131781	37526.7	39173.1	87463	77611.4	104639	93762.6	76579.4	75588	101308	103952	13633.7	11512.1	12923.5	14073.9	35599.7
1021	1.4792	M57T18	4.99852	-2.3215	-2.05064	0.0791168	0.803768	DOWN	57.1	57.1	57.1	18.3912	18.0306	18.4076	33	6	25	81272	184103	202701	36831.4	29511	1953.94	2329	488173	478173	216368	204023	42660.7	39141.7	75498.6	71853.9	86002.4	79976.2	16956.1	15411.1	51395.8	43389.3	61786.8	52865.8	48925.3	44034.7	55390.1	58973.1	2421.98	27060.9	1884.95	2962.59	15079.8
841	1.4747	M71T19	2.68238	-1.42351	-2.60053	0.0334259	0.840342	DOWN	71.1	71.1	71.1	19.0799	18.3814	19.1128	31	6	20	17248	61654.7	41363.2	22985.1	17028.8	3085.56	2060.86	55381.8	58043	88079.3	118585	82552.2	85449.6	54663.8	50849.8	29004.3	31483.3	28926.8	84512.6	22555.4	18031.6	8631.85	14337.6	30282.2	12918.1	20649.9	16489.2	10079.8	6093.88	9545.51	11330	15966.2
390	1.4725	M45T15	1.36465	0.448529	5.73244	3.49e-05	0.860237	UP	45.1	45.1	45.1	14.5119	13.9282	14.9415	86	8	40	311680	1.76914e+06	257821	2.41426e+06	417406	1.56036e+06	1.59648e+06	1.5016e+06	1.47551e+06	1.9366e+06	1.97567e+06	2.02406e+06	2.08286e+06	2.36573e+06	2.42003e+06	2.17815e+06	2.17776e+06	2.65489e+06	2.48933e+06	2.21874e+06	2.31015e+06	2.24946e+06	2.19583e+06	1.78611e+06	1.83868e+06	2.53349e+06	2.5949e+06	2.77812e+06	2.77889e+06	2.67911e+06	2.70564e+06	2.53032e+06
53	1.4715	M142T40	4.96437	2.31161	9.18726	1.5e-11	0.860256	UP	142.1	142.1	142.1	40.2609	40.2544	40.3003	46	7	39	46432	16357.6	3635.46	81205.1	43895	9823.52	13826.7	15985	14333	21100.9	17936.9	19626.5	18228.1	45971.2	35416.7	128389	115151	31034.9	25079.2	24520.6	23253	97008.7	122162	133611	117639	162270	138529	93844	93660.2	90115.2	84404.9	97212
296	1.4703	M31T14	1.40618	0.491786	6.27943	5.15e-06	0.860253	UP	31.1	31.1	31.1	14.4923	13.9511	14.9381	56	8	40	565120	3.40908e+06	476181	4.7938e+06	900754	3.02701e+06	3.10325e+06	2.91276e+06	2.88989e+06	3.64223e+06	3.71395e+06	3.93951e+06	4.04405e+06	4.57028e+06	4.71091e+06	4.18781e+06	4.19072e+06	5.28063e+06	5.02399e+06	4.32195e+06	4.43359e+06	4.35426e+06	4.28899e+06	3.37857e+06	3.48688e+06	5.05934e+06	5.22738e+06	5.61475e+06	5.63435e+06	5.4039e+06	5.45061e+06	5.1665e+06
43	1.4691	M56T33	4.73775	2.2442	9.20984	5.56e-12	0.860256	UP	56.1	56.1	56.1	32.7907	32.4661	33.2039	59	8	40	97824	37311.2	14984.5	176771	89716.9	37220.9	41748.9	19521.1	20646	26895.5	65007.3	43741.7	43707.9	124378	132085	69447.5	64887.6	218320	205866	104792	106301	110256	102626	49895.3	49612.1	166031	168991	275624	269411	295193	257027	312704
45	1.4684	M56T42	9.68498	3.27575	9.18249	6.51e-12	0.860256	UP	56.1	56.1	56.1	41.7137	41.5465	41.73	37	0	37	36888	5134.57	4542.19	49728.2	28986.5	3906.88	3545.15	3427.7	4031.33	594.158	1386.63	13637.1	10547.6	31343.1	28442.9	9409.45	9266.95	46625.2	43369.8	20890.8	19523.6	32869.3	30598.1	7949.27	9096.18	46661.4	40799.8	50612.8	54610.9	61024	50231	75567.3
54	1.4663	M141T40	4.9174	2.2979	9.07359	1.99e-11	0.860256	UP	141.1	141.1	141.1	40.2609	40.2543	40.3003	44	7	37	38632	14066.3	3321.79	69169.8	37683.7	7527.91	12415.4	12638.4	13001	16541.3	16850.5	16830.7	16725.4	38406.7	30479	110888	97705.4	26034.5	21535	21928.7	18738.5	84151.3	105171	111818	100393	139281	119296	81856.3	78828.3	78535	72185.2	83610.8
55	1.4578	M55T42	6.1185	2.61318	8.78654	2.16e-11	0.860256	UP	55.1	55.1	55.1	41.7137	41.2841	42.1925	58	7	40	133312	30086.8	20570.1	184086	100855	20917.4	24483.4	25317.4	27480.7	8141.62	11401.4	64265.6	58686.9	122860	115017	50822.9	42784.5	167526	153085	79888.1	73682.8	121655	116709	45613.2	50787.3	167208	149808	180800	193836	224705	185362	275262
51	1.4531	M102T42	10.0317	3.32649	9.02358	1.12e-11	0.860256	UP	102.1	102	102.1	41.7137	41.7038	42.1499	40	2	36	47752	6176.71	5687.99	61962.7	36973.5	3211.09	4374.33	3947.81	3628.67	627.22	3199.18	15149.1	15276.3	39552	35169.4	21501.2	23681.6	57461.2	51429.5	22852.4	20815.6	38226.7	37746.7	8851.12	6823.63	51799.6	52928.2	61703.3	59965.6	76635.7	61529.1	97235.1
1035	1.447	M86T16	5.15099	-2.36485	-2.01194	0.0837152	0.799365	DOWN	86.1	86.1	86.1	16.3187	15.817	16.3253	25	4	20	25072	63004.7	71197.6	12231.6	11341.2	128.284	337.621	175198	162258	72319.8	68282.6	12832.3	12680.4	27830.6	26681	34181.3	30073	3730.53	4869.22	16838.9	16180	24133.4	17723.9	12835.1	13601.8	22039.9	21905.4	581.616	548.922	632.366	644.381	2989.16
58	1.4446	M71T42	6.08216	2.60458	8.69134	2.97e-11	0.860256	UP	71.1	71	71.1	41.7137	41.2809	42.5794	83	8	40	171648	38034.7	26147.1	231333	127933	28535.9	30998.9	31955.2	33740.1	11189.2	12119.9	81386.6	74351.5	151689	140568	62235.9	52691	207722	191080	96395.6	91736.4	152104	144629	54413.6	61758.1	207835	187205	228196	243059	282104	230726	346825
87	1.4446	M97T33	3.23412	1.69337	8.18426	3.95e-10	0.860256	UP	97.1	97.1	97.1	32.7973	32.7512	33.2039	53	6	40	27008	16495.7	6768.35	53348.9	24124.8	16989.2	16902	7166.57	7413.7	24266.2	26000.1	16677.9	16549.6	35103.2	35182	24302.1	22067.1	63371.7	56808.5	29104.8	27036.5	31163.5	28736.7	60477	46290.8	46818.3	47093.5	78906.8	78875.6	85204	74872.4	89843.6
56	1.4438	M70T42	6.28316	2.65149	8.72461	2.61e-11	0.860256	UP	70.1	70	70.1	41.7137	41.1332	42.5203	62	8	40	152832	33312.1	23130.8	209305	116625	23993.5	27035.6	29237.7	30619.2	9570.45	9507.99	71528.6	65003.6	134827	127851	55110.1	46514.7	187781	172618	85384	81587.9	137072	129854	48113	53843.8	187239	167625	208493	221549	254461	208465	315948
66	1.4377	M41T42	4.14639	2.05185	8.5611	4.6e-11	0.860256	UP	41.1	41.1	41.1	41.7252	41.2809	42.7008	92	8	40	47920	17298.4	7501.31	71725.9	36542.9	9168.27	11043.7	11630.2	12093.4	18469.2	20739.8	28867.2	26375.7	50812.1	47064.9	23836.7	19317.9	66057.8	61802.2	34780.9	31490.8	51162.2	48592.6	22608.9	22624.2	66414.6	61367.2	71740.3	75293	86959.8	70883.9	106248
268	1.4371	M151T22	2.12827	-1.08968	-6.35836	2.12e-06	0.860255	DOWN	151	151	151	21.6246	21.6083	21.6542	44	8	36	37368	105422	18049.9	49534.2	38227.3	83906.3	88116.5	99511.3	139780	101487	101287	121718	107569	11139.3	12088.8	10151.4	13728.5	14577.5	19097.7	17559.1	15448.4	14408.4	20248.5	13227.1	17068.6	21099.9	25233.6	27943.7	31484.9	31876.3	37948.9	43930.5
70	1.4359	M43T42	4.84811	2.27742	8.51786	5.51e-11	0.860256	UP	43.1	43.1	43.1	41.717	41.7071	42.3466	66	7	40	120984	35477.8	19482.6	172000	91529.9	23349.9	25200.3	27745.3	29162.7	25465.4	19890.1	70753.7	62254.8	118281	108221	52300.7	43602.8	158581	145099	76498	72794.2	118366	112631	45362.6	49412	157862	141421	170852	181131	209345	171707	257371
81	1.4295	M269T12	1.89072	-0.918939	-8.3157	1.97e-10	0.860256	DOWN	269	269	269	11.954	11.8884	12.0229	37	8	29	19048	107737	8804.67	56981.8	33204	102782	103532	106549	126573	108479	101272	113355	99352.8	16611.7	16850.6	21550.8	23331.2	26359.7	22923.2	25217.8	24027.7	20997.6	25974.9	16324.8	30062.8	32652.8	39429.1	41227.7	46239.2	46719.2	51791.8	55385.8
1038	1.425	M177T35	2.75644	-1.46281	-1.99306	0.0856415	0.797477	DOWN	177.1	177.1	177.1	35.1123	34.8173	35.2075	27	7	19	39720	50507.9	45432.3	18323.6	10492.5	11730.5	12843.5	40382.8	40612.8	118534	125415	29209.8	25334.8	21005.3	18528	6686.35	5150.81	18411.7	19406.5	23146.2	23673.3	25287	21397.1	775.282	36451	28828.8	22711.3	18516.7	16147.8	22124.3	15988.6	14344.5
64	1.4244	M73T28	5.79197	2.53405	8.88477	4.26e-11	0.860256	UP	73.1	73.1	73.1	27.9931	27.9833	28.0128	25	0	25	23200	5546.33	1354.48	32124.2	18675.2	4122.92	4650.49	5050.73	5184.99	5436.12	4827.87	8286.93	6810.59	61782.4	60393.2	27397.3	28778.4	38214.8	71750.1	36840.4	22700.6	25888.8	45991.1	44573.6	30801.3	46863.5	39207	57478.9	59966.8	37129.2	45842.9	50898.3
75	1.4225	M129T42	6.4189	2.68233	8.31357	1.25e-10	0.860256	UP	129.1	129.1	129.1	41.7169	41.7103	41.7531	44	4	40	305152	65639.6	55495.7	421334	240463	42845.3	44328.8	55732.8	54790.9	13604.3	11651.1	159617	142546	265376	247444	103440	87715	370730	341947	166611	159230	271155	258035	88924.5	101319	378151	338421	420930	444449	516327	421153	640939
1056	1.4222	M43T18	3.71286	-1.89253	-1.93873	0.0934081	0.789594	DOWN	43.1	43.1	43.1	18.4076	18.3814	18.6962	19	6	10	37568	85999.1	91505.6	23162.5	12363.2	2413.33	2548.13	223189	218778	99632.6	95413.2	23784.9	22233.9	38062.2	39448.8	42156.9	38221.7	15008.8	14321.5	26730.2	22973.9	31043.9	26211.5	27643.9	19228.3	33113.1	32585.4	7534.13	6934.77	6718.1	26710	13610.6
72	1.4184	M84T33	2.81922	1.4953	8.38101	8.23e-11	0.860256	UP	84.1	84.1	84.1	32.7989	32.7512	33.2039	52	8	39	35016	21334	5299.79	60145.3	26783.5	24241.6	23807.7	15512.4	14023	28845.7	26456.8	19125.7	18659.3	88922	56890.7	17143.1	54134	69964.2	49829.1	25167.5	44990	79049.8	27045.8	99526.4	77868.3	42346.7	41439.9	82132.8	80930	83759.3	74903	91019.4
427	1.4184	M46T15	1.33344	0.415156	5.42313	6.53e-05	0.860221	UP	46.1	46.1	46.1	14.5036	14.4266	14.561	48	8	40	117576	643768	90959.7	858428	145952	571476	584818	549491	534869	716243	736976	716060	740208	869941	893197	821686	817954	958637	885870	813698	857280	837498	809467	686322	702292	908269	926020	984117	980872	952311	961928	886813
69	1.4038	M73T42	9.07257	3.18151	8.62111	5.37e-11	0.860256	UP	73.1	73	73.1	41.7137	41.7071	41.7268	29	2	27	37568	5032.23	3614.44	45655.2	28684.7	2625.52	2951.78	6762.33	7395.44	876.704	857.816	9440.35	9347.88	29446.8	26184.8	10214.4	8574.51	42573.9	40183.2	17165.6	18415	29888.5	26082.3	7149.2	9161.17	36249.8	36981.7	49441	49972.7	57169.9	48606.2	69410.9
944	1.4035	M93T19	3.41382	-1.77139	-2.19878	0.0621472	0.818801	DOWN	93.1	93.1	93.1	19.1094	19.093	19.1258	12	4	8	11387	33620.4	30252.3	9831.8	10296.5	421.427	340.175	9494.61	15594.8	55600.2	76704.4	56219.1	54588.5	30110.9	25651.8	15413.4	13226.3	15489.7	45639.8	11248.7	9267.08	3130.99	6601.78	15264.6	5775.16	10339.1	5465.01	2755.36	1725.72	1834.85	4296.17	5030.94
478	1.3983	M71T14	1.35189	0.434973	5.0738	0.000170894	0.860166	UP	71.1	71.1	71.1	14.4594	13.6592	14.5544	79	8	40	117712	712828	116664	963662	172362	616964	630899	591162	590481	779639	786833	843787	862859	924617	946733	832726	832617	1.04686e+06	975669	865201	891409	864179	851740	870274	741369	995770	1.03774e+06	1.11938e+06	1.12723e+06	1.08556e+06	1.08728e+06	964124
743	1.392	M30T7	1.19483	0.25681	3.32473	0.00890475	0.855427	UP	30.1	30.1	30.1	6.53317	6.52013	6.54068	48	8	40	177920	247542	38525.2	295772	31565.7	262544	293096	246921	223198	285828	272864	182627	213261	342448	328389	335721	315480	265646	261249	315883	317557	304630	311668	325078	301517	336506	299498	251828	269242	313380	259188	258950
920	1.3882	M172T36	2.67844	-1.42139	-2.29623	0.053644	0.82566	DOWN	172.1	172.1	172.2	36.3126	36.2962	36.447	46	7	38	142784	236947	180777	88464.5	62073.6	30204.9	16754.8	215898	249505	179409	214619	508071	481114	143981	141650	39773.1	26188.5	54030.4	121132	97842.8	85243.6	97672.5	156500	121871	86397.4	132489	103800	37928.8	32600.8	38881.5	42891.6	57043.1
76	1.3856	M267T34	7.45885	2.89895	8.45004	1.32e-10	0.860256	UP	267	267	267	34.0958	34.0663	34.1549	37	1	36	30488	3773.59	1671.07	28146.6	17855.6	4504.7	4088.39	4382.06	6615.69	3920.94	3679.27	1706.5	1291.16	18322.8	16235.1	17000.3	19938.3	21974.9	30716.2	26135.9	21462.7	21117.8	31761.3	23482.6	29000.8	31792.6	34673.8	31978.5	38336.9	31415.8	38231.7	40115.2
298	1.3811	M133T22	2.04532	-1.03233	-5.9852	5.49e-06	0.860253	DOWN	133	133	133	21.6263	21.6082	21.6542	46	8	38	33440	94802.7	16743.1	46350.9	34924	75017.8	78871	89515	126956	91559.5	89649.5	109318	97534.5	10957.4	9280.1	8785.13	12727.5	13063.4	20352.6	16434.1	14392.6	13079.7	19308.3	12694.7	16680.6	20134.2	24684.4	24992.5	31237.8	29876	36095.7	43752.4
77	1.3751	M41T25_2	2.29519	1.19861	8.2682	1.38e-10	0.860256	UP	41.1	41.1	41.1	24.8482	24.4613	24.9696	83	8	40	36424	24281.4	3427.4	55730.3	22802.6	30312.3	26707.4	21065.3	25020.4	21434.1	26639.7	21123.8	21948.1	108055	103837	82757.2	76744.1	62305.4	115472	81467.7	69572	45008.9	64942.4	81977.4	56545.7	67017.5	53781.7	49114.1	49855.2	35988.4	41334.8	49514.5
94	1.3725	M141T42_1	3.3009	1.72286	7.76817	6.53e-10	0.860256	UP	141.1	141.1	141.1	41.5203	41.2152	41.5628	43	5	35	20584	10512.1	3350.43	34699.5	18211.7	7916.55	7545.04	9570.31	10356.1	13045.1	6145.7	14225.2	15293	21200.2	16567.9	51676.5	44692.6	13857.8	12474.6	13653	10942.2	43132.6	53717.3	57272.5	50730.2	68099.1	58726	37578.1	36681.3	38376.6	35350.7	40149.5
931	1.3722	M157T36	2.6557	-1.40909	-2.25848	0.0567796	0.823181	DOWN	157.1	157.1	157.1	36.3094	35.8963	36.4143	57	8	40	533440	883383	681741	332637	234068	86097.2	63638.8	813711	937369	663417	798418	1.90296e+06	1.80145e+06	558659	524113	131565	120176	213162	465612	368717	320134	367555	543214	444386	280962	488104	376579	142859	121596	145133	168561	211540
932	1.3691	M158T36	2.68641	-1.42568	-2.24773	0.0577201	0.822426	DOWN	158.1	158.1	158.1	36.3094	36.2962	36.4111	45	8	37	69912	115090	89869.4	42841.5	30718.5	10025.7	7156.31	106408	121477	86788.6	103015	250050	235797	73203.5	67987	15447	15157.5	26850.6	59410	47339.9	40729.5	47373.3	70721.2	57538.2	36257.2	64073.7	48115.7	17584.2	15249.6	17673.5	21546.3	27309.5
299	1.3688	M135T22	2.05073	-1.03614	-5.94723	5.51e-06	0.860253	DOWN	135	135	135	21.6246	21.6082	21.664	44	8	36	28504	78467.4	13884.4	38263.1	29395.7	62636.3	65295.3	74594	105647	77468.1	74437	90789.1	76873.1	9210.77	8560.31	8188.67	8657.35	11100.6	13326.5	12945.4	11443	9883.26	14770.6	9207.91	12549.5	14778.8	19710	22978.3	25666.4	25037.9	30725.2	34908.4
57	1.368	M43T30	2.32232	1.21557	8.72112	2.63e-11	0.860256	UP	43.1	43.1	43.1	30.3984	30.1246	31.197	94	8	40	26664	28338.7	4587.16	65811.7	25165.3	32230.3	30198.8	22415.4	25119.2	22638.8	27532.9	32536.3	34037.9	100677	96019.8	78966.9	54744.2	64685	97575.5	58750.6	51862.1	70772	100932	97314.7	83847.4	83791.5	69501.4	65053	76821.9	92023.7	83087.3	120011
88	1.3644	M142T42_1	3.12436	1.64356	7.97994	4.15e-10	0.860256	UP	142.1	142.1	142.1	41.5203	41.2184	41.5628	46	6	38	23760	12697.9	2715.18	39672.9	20499	8882.03	10143.8	10918.6	12509.4	12905.1	13927.3	15160.9	17136.3	24797.3	18619.4	58612.6	51464.7	14322.6	14649.2	14473.1	12705.2	50697.1	59836.1	63247.3	57569.2	78247.3	66320.4	43135.2	42694	43524.4	39036	47205.6
197	1.3625	M43T22	1.88817	0.916991	6.68031	1.19e-07	0.860256	UP	43.1	43.1	43.1	22.0149	21.3296	22.6249	86	8	40	27712	50757.9	11592.8	95839.8	33907.3	58247.8	50436	57053.4	68881.8	46674.6	54361.4	33990.4	36418	147156	140916	92602.4	88447.1	109844	178759	91707.9	80155.3	69896.1	96320.1	93722.8	72443.5	140247	126600	129272	127405	82258.2	92752.6	43419.7
935	1.3604	M142T36	2.63915	-1.40007	-2.24	0.0583535	0.821914	DOWN	142.1	142.1	142.1	36.3126	36.2962	36.4143	47	8	39	276160	444486	344481	168421	119265	41498.6	28534.7	410373	472579	335566	400413	958939	907988	285138	267278	67614.3	59845.5	108500	237215	188086	163078	186805	276332	221601	140313	247713	191247	70637	61154	73178.1	84597.6	107663
204	1.3581	M57T14	1.42324	0.509183	6.85625	1.4e-07	0.860256	UP	57.1	57.1	57.1	14.4658	13.8199	14.9381	90	8	37	896448	5.12474e+06	579174	7.29376e+06	1.52513e+06	5.12307e+06	5.24626e+06	4.95504e+06	4.93637e+06	5.36265e+06	5.45481e+06	3.94766e+06	5.97208e+06	7.99386e+06	8.1865e+06	7.08513e+06	7.07865e+06	6.05556e+06	6.70818e+06	7.33113e+06	7.48443e+06	7.47272e+06	7.36247e+06	5.88494e+06	5.79948e+06	8.97178e+06	8.92163e+06	7.47716e+06	7.08363e+06	8.25842e+06	7.42033e+06	7.55983e+06
1070	1.3557	M86T15	4.0064	-2.0023	-1.90406	0.097938	0.784791	DOWN	86.1	86.1	86.1	14.9283	14.9152	14.9448	29	6	23	38192	120028	133250	29959.2	26978	701.759	538.522	327047	308558	138211	129265	27381.1	28525.3	76963.7	71172	83771	77361.1	14572.8	8762.31	45333.9	42626.7	55960.8	43460.7	32635.8	35352.6	51598.4	53422.2	570.192	525.321	1113.62	867.893	9555.33
1090	1.3433	M57T16_2	3.57216	-1.8368	-1.83255	0.109047	0.772338	DOWN	57.1	57.1	57.1	16.3155	16.299	16.322	29	6	23	61696	161818	179319	45299.7	30559.7	3575.81	3615.63	441933	412479	187483	177957	33378.2	34121.7	84671.9	86612.1	104330	98235.1	17826.5	14963.6	51917	49865.9	82621.4	59038.1	63025	55530.8	75309.8	78281.4	15175.5	16378.7	18160	18573.6	31456.3
940	1.3431	M141T36	2.61384	-1.38617	-2.21412	0.0606232	0.820062	DOWN	141.1	141.1	141.1	36.3126	36.2995	36.4143	45	7	38	132864	217780	169687	83317.9	59604.4	15377.9	13907.2	201973	233057	164229	198486	469249	445958	142127	133237	31757.9	29081.3	53521.3	118449	93475.7	81494.4	92890.8	137421	110524	68959.7	121981	94619	35247.9	30559.5	35845.5	41494.5	54024.8
1075	1.3408	M85T15	3.91308	-1.9683	-1.8871	0.100376	0.78214	DOWN	85.1	85.1	85.1	14.9283	14.9054	14.9381	25	5	20	31408	103441	114913	26434.6	24121.7	950.418	1099.08	279543	267315	120737	113431	22348.8	22101.8	71548.9	65638.9	75036.4	69684.7	12655	7544.05	40375.3	37210	51175.2	39854.2	26573.2	29417.5	44167.8	47350.4	1057.43	925.903	1578.39	1154.44	8310.11
78	1.3403	M129T38	15.4268	3.94736	8.3851	1.47e-10	0.860256	UP	129.1	129	129.1	37.8835	37.8573	38.1523	37	1	34	63968	4009.23	4361.04	61849.3	42522.7	1062.96	5001.49	1481.96	2093.93	518.845	545.603	10921	10448	33982.9	31012.6	11716.4	8801.21	55959.9	52972	18739.7	21085.6	33105.4	35625.5	11120.7	11082.3	48848.1	47151.7	62567.2	62317.5	89416.5	75453	88501.7
90	1.3313	M101T38	6.63024	2.72906	7.86436	4.79e-10	0.860256	UP	101	101	101	37.8868	37.8801	38.4245	14	4	10	79704	9992.4	8400.85	66252	41160.3	6120.29	7415.9	8077.3	7665.06	1903.95	2739.38	24801.6	21215.7	32562.9	42550.1	17960.9	17913.2	39882.6	39664.7	15840	25561.5	44538.9	34416.6	19358.3	16676.7	50235.2	40117.9	71209.2	56157.6	104697	74349.7	85114.3
1093	1.3273	M45T16_2	2.86635	-1.51921	-1.818	0.110902	0.770164	DOWN	45.1	45.1	45.1	16.322	16.3122	16.3352	24	6	18	27944	79579	80137.8	27763.2	19576.1	3424.54	5743.26	205159	192783	86768.7	84053.1	28963	29737.4	41593	40572.8	48858.6	43993.3	11763.4	12564.3	27126.5	23400.3	36047.7	32589.8	27107.1	26125.6	35881.7	39088.5	7773.12	9574.24	6206.06	8955.45	13169.9
1113	1.3236	M41T19_2	2.78449	-1.47741	-1.75501	0.122307	0.756157	DOWN	41.1	41.1	41.1	18.547	17.9682	18.6995	26	6	20	24152	59088	60890.6	21220.4	9169.14	1636.7	1398.64	149514	147949	67596.8	65632.5	19176.9	19799.2	21506.7	21064	19416.4	19006.1	17670	20970.4	27891.5	24296.7	13117.9	15475.6	15094.6	13346.5	21863.3	20739.9	25490.2	26042	12204.1	12726.4	24812.7
84	1.318	M41T30	2.15962	1.11078	8.00021	3.29e-10	0.860256	UP	41.1	41.1	41.1	30.3739	30.1213	31.197	76	8	40	22056	21967.5	2955.55	47441.6	19023.2	26102.2	24634.9	17272.9	21122.2	18697.9	21716.7	22433.4	23759.9	82138.4	77797.2	46952.6	42544.1	49735.2	78451.2	48228.4	42230.4	57335.1	80265	79958	69372.4	68187	56014.9	48029.9	53680.5	56126.7	53857.6	73403.7
360	1.3172	M268T12	1.79147	-0.841142	-5.58018	1.75e-05	0.860247	DOWN	268	268	268	11.9605	11.8884	12.1114	49	8	40	28616	155806	26035.5	86971.1	51936.9	155015	156074	160118	191318	163235	99491.8	170399	150797	11268	33231.5	36523.2	40169.1	41687.4	38581.3	41863.1	39098.7	34379.9	41316.6	20268.7	33399	50258.6	62403	62983.1	68870.7	74034.6	77866.6	85022.9
962	1.3137	M143T36	2.57315	-1.36353	-2.16709	0.0650233	0.816382	DOWN	143.1	143.1	143.1	36.3126	36.2995	36.7357	47	6	37	37808	62238.3	49043.8	24187.6	17478.4	4690.67	1976.67	57844.3	66270.6	47610.3	56616.9	135484	127414	43429.9	39292.8	11031.4	6963.39	14874.5	33604.4	27919.5	24229.8	30399.1	45237.7	42015.7	29646.4	37097.9	27075.4	8740.92	8321.54	9432.92	11366	14412.1
505	1.3061	M53T14	1.35476	0.438036	4.76947	0.000271014	0.860113	UP	53.1	53.1	53.1	14.4922	14.0528	14.5544	55	8	40	99888	579403	100593	784951	153944	495730	509434	476844	477178	627532	634492	701965	712046	754643	767824	662672	663511	852608	814855	701012	719468	694939	688512	538083	553932	824723	853841	919799	927418	888489	894702	844816
370	1.3054	M52T14	1.33321	0.414904	5.53502	2.25e-05	0.860244	UP	52.1	52.1	52.1	14.4626	14.42	14.5282	25	5	20	14358	75814.5	9761.45	101077	18889	67954.3	70609.2	65007.8	64666.1	82587.6	81462.8	85715.4	88512.6	102882	103254	88334.4	88026.9	115700	105115	94256.6	100498	93923.3	91766.4	70294.7	74444.4	107970	102222	108653	103910	114976	113602	104294
426	1.3034	M267T12	1.73586	-0.795654	-5.19537	6.5e-05	0.860222	DOWN	267	267	267	11.9589	11.8884	12.1049	50	8	40	110232	593943	106857	342160	191975	595108	359185	614728	733881	626755	582860	653385	585644	116799	131510	144732	155856	162976	150592	162024	153606	134181	165669	66514.7	200715	198816	241908	243433	267658	285389	300974	322967
529	1.3033	M55T14	1.3105	0.390121	4.60415	0.000423178	0.860033	UP	55.1	55.1	55.1	14.4888	13.6592	14.5577	62	8	40	2238976	1.25747e+07	2.00741e+06	1.64792e+07	2.9357e+06	1.09324e+07	1.12033e+07	1.04838e+07	1.03352e+07	1.38861e+07	1.41239e+07	1.46289e+07	1.50042e+07	1.62629e+07	1.66694e+07	1.49972e+07	1.49947e+07	1.82919e+07	1.7154e+07	1.53578e+07	1.59116e+07	1.5536e+07	1.51899e+07	1.23915e+07	1.27461e+07	1.75081e+07	1.79576e+07	1.88844e+07	18035729	1.85915e+07	1.87199e+07	1.66198e+07
164	1.3028	M251T12	1.9498	-0.963326	-7.19774	1.71e-08	0.860256	DOWN	251	251	251	11.9425	11.8884	11.9998	22	6	16	11770	60103.9	6679.59	30825.7	20946.6	55718.1	57359.9	56406.3	73889.1	62053.2	54051.1	65191	56162.4	5362.04	5851.01	8564.66	9356.56	12644.6	13849.8	12315.1	9239.55	7061.12	10756.6	5824.08	9899.38	12096.4	20510.7	22885.8	24496.9	27602.9	28244.8	29923.1
114	1.2995	M55T27_2	3.73035	1.89931	7.53811	1.53e-09	0.860256	UP	55.1	55.1	55.1	26.8125	26.56	26.9896	72	2	38	32456	14422.3	4987.65	53800.2	31099.2	6901.57	7460.76	14517	16995.3	19824	20167.4	14561.9	14950.7	34864.6	34952.2	27343.8	21939.4	42717.6	39884.1	70847	23039.4	32258.1	31582.7	34590.3	20741.3	64835.6	67237.8	67977.2	66779.4	108646	103441	101521
230	1.2949	M32T5	1.65098	0.723321	6.38793	4.01e-07	0.860256	UP	32.1	32.1	32.1	4.6182	4.11642	4.64437	39	0	35	411456	5.42461e+06	989394	8.95592e+06	2.70728e+06	5.80138e+06	6.4267e+06	5.63065e+06	6.41834e+06	5.70672e+06	5.55063e+06	3.6858e+06	4.1767e+06	8.17485e+06	8.39386e+06	9.87882e+06	8.4291e+06	1.04353e+07	1.00945e+07	7.82869e+06	7.93427e+06	9.82865e+06	8.40148e+06	1.46022e+07	7.75495e+06	9.22456e+06	1.05704e+07	7.05279e+06	9.52579e+06	9.95617e+06	9.68538e+06	7.30537e+06
1122	1.2929	M85T16	3.1448	-1.65297	-1.73086	0.126455	0.750786	DOWN	85.1	85.1	85.1	16.3219	16.3023	16.3286	29	6	23	31464	80237	89089.9	25514.1	17249.2	1714.43	1617.77	220042	204012	92353.6	89125	16525.5	16505.6	41931.7	40351	51289.5	49791.3	9722.16	8197.56	24502.5	26063.8	41410.4	31716.9	32340.4	28875	39369.6	40903.3	8953.62	8566.41	9635.01	9662.98	14822
156	1.2927	M73T39	6.96882	2.80091	6.96816	1.2e-08	0.860256	UP	73.1	73	73.1	39.0115	38.7951	39.2706	49	3	37	36872	5475.46	6193.83	38157.5	26231.7	1417.28	1166.41	2009.39	2754.22	14428.5	15830.8	323.699	5873.42	30540	29198.5	30143.3	34573.1	12988.2	53294.4	48187.5	37253.6	34044.8	55655.5	40137.6	45893.9	46813.6	52335.5	46513.3	56704.5	43603	55683.3	60457.3
103	1.2899	M57T62	4.26859	2.09376	7.62476	1.16e-09	0.860256	UP	57.1	57.1	57.1	61.6158	61.0189	61.6191	42	3	36	13341	6205.64	2496.04	26489.3	15872.1	7970.79	10393.4	4364.19	4603.93	7313.84	7755.32	3523.05	3720.53	51264.2	46926.3	59068.5	45253.6	39152.4	39474	53523	50648.6	32609.8	25211.3	27950.5	24978.4	23280.9	18778.5	12291.6	13320.5	8979.51	6094.64	17801.5
158	1.288	M57T13_2	1.27109	0.346067	6.97048	1.41e-08	0.860256	UP	57.1	57.1	57.1	12.8295	12.8132	12.9213	48	8	40	48712	114353	6233.57	145353	24430.7	105462	111605	118153	121467	116678	121950	107022	112487	128549	136442	127899	131346	150045	145684	134130	135228	141392	132068	120962	120161	142242	151174	165135	162052	155177	157348	162353
184	1.2854	M29T13_1	1.24908	0.320865	6.69826	5.17e-08	0.860256	UP	29.1	29.1	29.1	12.8328	12.8198	12.9213	48	8	40	37080	92359.3	5287.05	115364	18222.2	86345.7	90477.4	97181.1	99335.4	93889.4	96877.1	84955.9	89812.5	102554	112063	105508	106305	119622	117458	109220	111201	112614	108339	95575.5	97251.7	110307	118852	126680	126502	120918	120783	127461
109	1.2745	M85T14	48.753	5.60742	7.87274	1.37e-09	0.860256	UP	85.1	85.1	85.1	14.1576	13.7838	14.2725	50	0	30	16720	1406.12	961.653	68552.6	53899.2	2761.01	3078.73	813.205	959.451	1275.73	1057.72	728.779	574.348	16373	22182.6	63231.4	62526.7	8307.08	11664.6	13400.5	10911.3	91755.3	81352.5	214265	121082	120300	108420	101487	103866	110023	122490	108710
206	1.2729	M70T20	1.8264	0.869005	6.57516	1.57e-07	0.860256	UP	70.1	70.1	70.1	20.3063	20.2932	20.8049	68	8	40	29912	48669	10471.2	88889.2	30797.2	50181.8	52612.1	31358.5	34422	60018.3	59105.7	50726.7	50926.6	67314.9	68365.2	56178.8	58819.6	81803.6	79665.8	71298.5	68776.8	82732.3	83794.2	76695.2	89585.4	86151.4	93029.9	138879	153735	95949.8	96249.3	83789
113	1.2727	M55T30	2.20844	1.14303	7.56198	1.52e-09	0.860256	UP	55.1	55.1	55.1	30.3738	30.1213	31.0788	72	8	38	21992	19763.9	2790.35	43647.4	18975.8	24428.1	22437.2	16649.9	18103.2	17021.2	17944.3	21160.1	20366.8	80001.4	74507.3	44411.5	41729.7	47648.5	76199.7	45401.7	41655.3	57217.5	79206.9	80806.1	67008.9	66062.4	53685.6	42766.7	47196.3	44480.5	43280.6	58564.1
89	1.2723	M47T34	16.4465	4.03971	8.06492	4.66e-10	0.860256	UP	47.1	47	47.1	33.6007	33.5777	34.1024	41	0	38	12060	1687.57	1809.02	27754.7	20037.8	890.108	1614.4	624.689	985.66	372.313	77.5292	5124.06	3811.83	15950.7	16166.3	7684.07	7916.63	26354.6	23762.4	11074.9	10737.8	18828.8	17506.4	811.025	6116.95	15961.1	16007.1	28220.4	28804	40341.1	37365.4	39508.2
80	1.272	M31T6	2.98385	1.57717	8.44649	1.68e-10	0.860256	UP	31.1	31.1	31.1	6.09078	5.7462	6.10052	47	6	40	50208	176434	18365.6	526453	258849	160138	159072	175882	181039	183971	178954	213761	158655	378691	356233	286647	261226	433418	494248	273935	254150	297563	357111	268498	257159	439856	416088	480706	510575	416576	452376	427584
121	1.2704	M130T42	7.37884	2.88339	7.46124	1.98e-09	0.860256	UP	130.1	130	130.1	41.7136	41.7071	41.7236	22	1	21	20520	3157.64	2600.62	23299.7	16052.7	1647.26	1321.25	4237.92	1371.03	1262.15	1483.1	6000.46	7937.95	14668.6	9625.25	3587.54	2517.23	20702.4	20311.5	7338	7121.91	10795.3	10139.7	2189.11	2090.86	22226.7	19886.6	26277.9	25197.4	31361.6	24199.7	39141.5
137	1.2702	M84T27	5.21561	2.38284	7.26632	3.67e-09	0.860256	UP	84.1	84.1	84.1	26.8158	26.8059	27.1634	64	8	40	48384	13790.7	8401.46	71926.7	46984.7	9795.7	9892.89	13853.3	15155.3	25667.3	26366.9	4591.22	5002.76	44349	45589.9	26642.4	27436.2	57661.1	53957.9	29161.1	26815.6	42685.3	40679.7	23011.3	24118.4	87529.9	92424.1	94879.8	93922.7	156520	144931	145003
1120	1.2693	M192T35	2.59344	-1.37487	-1.74438	0.1237	0.754371	DOWN	192.2	192.1	192.2	35.1255	35.096	35.2403	23	4	19	81168	91913.2	91076.3	35440.6	21175.6	12122	17118.3	68195.5	75009.5	223142	246419	52328.1	40971.3	45651.4	30383.1	8956.51	6597.18	34639.7	40620.5	49565.8	36305.6	54634.7	60183.4	70919.3	69911.9	51357	43714.3	30751.5	35971.3	37093.4	31159.9	30016.3
91	1.2652	M57T34_1	8.40819	3.0718	7.92184	5.61e-10	0.860256	UP	57.1	57.1	57.1	33.5941	33.5646	33.6794	46	6	40	140992	39697.9	27160	333788	226802	34339.3	36053.7	35004	36239.4	8638.55	8526.09	79690.8	79091.7	190385	192520	104583	112689	307868	276705	139365	139113	230726	215440	81071.2	91462.7	202674	203670	335733	333904	468725	438595	461934
1000	1.2599	M115T36	2.49775	-1.32063	-2.09749	0.0719957	0.810303	DOWN	115.1	115	115.1	36.3159	36.2962	36.5717	39	6	32	63040	100572	80191.9	40265.2	30225.6	5147.01	4052.06	95375.7	106791	77959.5	87235	221160	206858	73572.1	67084.8	17507.6	11544.1	23923.9	57661.1	47248.3	40638.3	47221.6	75159.5	67231.5	46463.9	63309.5	46874.3	15842.1	11279.9	12709.2	17239.5	23938.2
152	1.2574	M56T22	2.89841	1.53526	7.05909	9.44e-09	0.860256	UP	56.1	56.1	56.1	22.2281	21.3296	22.6249	44	5	28	9094	10259.1	3742.4	29735.1	15311.9	4425.23	6693.66	14098.5	6779.62	11956.5	12304.2	11613	14202.2	22146.1	12754.6	23915.6	26835	18128.2	24976.5	20257.5	14020.4	61078.1	13641.8	47922.3	35809.4	31833.8	36886.4	32817	36980.8	54101.3	55129.9	76586.2
116	1.2562	M141T28	3.33588	1.73807	7.62314	1.68e-09	0.860256	UP	141.1	141.1	141.1	27.9963	27.9799	28.6391	45	6	30	20864	8263.19	1661.68	27565.1	15576.8	10261.3	10361.4	7261.43	9457.84	6459.47	6418.67	8848.63	7036.77	49826.5	50547.8	27431.9	25654.6	29769.5	57534.8	25616.4	27607	23074.1	41833.1	43922.7	31181.1	48247.1	6412.43	4367.65	52749.8	35349.3	41622.4	7394.71
964	1.2536	M97T37	1.71998	-0.782389	-2.16094	0.0653285	0.816122	DOWN	97.1	97	97.1	36.5946	36.0405	36.6373	53	8	40	38616	65721.3	35486.2	38210.6	13662.6	44065.1	45091.1	38931.5	40772.8	55633.3	57027.9	126609	117639	49602.6	48098.3	62890.4	56262.4	44288.8	45305.6	58304.7	53268.1	45183	43315.5	49443.6	51879.9	40443.6	36803.1	30326.7	31281.9	38149.2	30817.7	42656.2
92	1.2536	M59T34_2	12.737	3.67096	7.97457	5.68e-10	0.860256	UP	59.1	59.1	59.1	33.5974	33.5744	33.6531	37	0	37	15339	2695.74	2448.24	34335.7	24489	1448.72	1876.52	1098.89	2339.86	810.557	866.607	6917.92	6206.83	18797.4	18233.2	8505.38	9275.42	31978.2	28638.2	14202.9	14344.4	23349.2	21450.8	3082.33	8137.06	19075.4	20034.2	34763	33179	48002.5	44695.3	49108.3
542	1.2524	M39T14	1.34495	0.427555	4.43778	0.000555079	0.859964	UP	39.1	39.1	39.1	14.4922	13.7805	14.9414	59	8	40	666752	3.6922e+06	675763	4.96583e+06	1.0057e+06	3.12971e+06	3.21924e+06	2.99744e+06	3.02293e+06	4.00549e+06	4.04603e+06	4.5266e+06	4.59015e+06	4.61056e+06	4.72786e+06	4.1308e+06	4.14036e+06	5.3708e+06	5.1625e+06	4.40725e+06	4.47442e+06	4.35916e+06	4.32545e+06	3.32993e+06	3.45772e+06	5.21215e+06	5.41057e+06	5.84845e+06	5.90371e+06	5.65056e+06	5.69057e+06	5.37947e+06
96	1.2514	M43T34_1	7.87952	2.97811	7.82588	7.97e-10	0.860256	UP	43.1	43.1	43.1	33.5941	33.2891	33.6761	48	6	40	152576	43697.9	27224.5	344318	235199	35449.2	36186	38966.2	40128.2	16702.8	12905.2	85623.9	83621.6	197019	200778	107885	117937	312008	280527	143762	143636	237676	221709	85279.4	96418.1	218462	221263	336668	336149	475622	446310	471088
97	1.2511	M31T34_1	8.73146	3.12622	7.81375	8.07e-10	0.860256	UP	31.1	31.1	31.1	33.5941	33.5646	33.6794	46	6	40	70240	17954.9	12918.8	156772	108584	14039.6	15461.2	16769.2	17032.7	3240.76	3373.65	37346.1	36375.9	90341.1	91756.3	50381.4	52407.9	144525	128677	64841.3	65911.5	107712	99283	35218.2	40672.8	90457.1	92750.7	156056	154595	218362	205174	215307
371	1.2468	M61T24	1.692	0.758727	5.35494	2.28e-05	0.860244	UP	61.1	61	61.1	23.9759	23.7365	24.4121	93	8	40	557184	2.34273e+06	623050	3.96389e+06	1.31344e+06	3.21106e+06	2.74055e+06	2.66011e+06	2.79418e+06	2.05519e+06	2.27382e+06	1.55007e+06	1.45683e+06	6.52426e+06	6.26444e+06	5.45232e+06	5.05254e+06	3.15581e+06	5.26793e+06	4.98439e+06	4.20688e+06	3.61785e+06	5.16597e+06	8.09022e+06	5.83763e+06	3.8393e+06	3.572e+06	3.45917e+06	3.55337e+06	2.50722e+06	2.6115e+06	2.96162e+06
98	1.2434	M45T34_2	8.75479	3.13007	7.76685	9.66e-10	0.860256	UP	45.1	45	45.1	33.5941	33.476	33.6794	47	6	40	333696	85811	60866.4	751257	524503	68943.9	73535.6	78410.8	80708.4	16817.5	17615.9	178020	172436	421732	428720	231541	247133	687957	615267	303680	309697	512380	474517	162895	191445	434789	445327	748840	741346	1.05194e+06	986654	1.03797e+06
111	1.2432	M71T22	8.09639	3.01728	7.73258	1.42e-09	0.860256	UP	71.1	71.1	71.1	22.3198	22.1723	22.6249	41	3	37	37160	8520.68	4132.35	68986.7	48584.9	11874.5	15250.7	4007.18	7017.29	10522.8	10490.1	4213.15	4789.79	20851.8	22624.9	89413.8	103892	11579.8	18257.2	24162.5	14155.9	151737	36747.5	191295	128247	94735.4	104853	55984.3	75805.9	149526	138515	158617
105	1.2407	M101T34_1	14.7778	3.88536	7.78908	1.26e-09	0.860256	UP	101.1	101	101.1	33.5941	33.5154	33.6794	48	3	40	4002816	575791	490235	8.50894e+06	6.34758e+06	850823	110076	860608	154639	256589	31346.7	1.06126e+06	1.28098e+06	4.79136e+06	4.69137e+06	2.30667e+06	2.53126e+06	7.94836e+06	7.02304e+06	3.40933e+06	3.4265e+06	5.76064e+06	5.3547e+06	1.67153e+06	1.90942e+06	4.83265e+06	5.01457e+06	8.75152e+06	8.48422e+06	1.21451e+07	1.15048e+07	1.20323e+07
100	1.2391	M56T34_1	8.77153	3.13283	7.73448	1.08e-09	0.860256	UP	56.1	56.1	56.1	33.5941	33.5646	33.6794	46	6	40	382848	97809.9	69651.4	857943	601739	77801.4	81760.4	90380.2	89152.7	20465.3	21054.5	204741	197124	474020	482093	260122	275607	783044	696769	344590	351542	580249	541336	186244	217500	501603	511271	857034	845732	1.20396e+06	1.12772e+06	1.18846e+06
102	1.2379	M75T34	9.98834	3.32024	7.6981	1.15e-09	0.860256	UP	75.1	75	75.1	33.5974	33.2072	34.2434	48	2	40	82808	18473.8	16129.4	184523	131567	14363.5	12463.5	14498.5	15890.5	2488.39	1960.07	45077.8	41048.1	101679	102549	52492.1	56880.8	167965	149864	71778.1	73998.2	123687	115038	37916.1	43122.6	106029	109445	185355	183650	262364	242988	254312
104	1.2369	M42T34_1	9.6107	3.26464	7.70862	1.16e-09	0.860256	UP	42.1	42.1	42.1	33.5942	33.5646	33.6794	43	3	40	84088	18781.2	15011.4	180500	128367	15646.2	14996.1	15620.6	14921.8	2693.52	3406.62	42593.9	40370.8	97736.8	101261	53793.8	59140.9	163773	145684	73153.7	74250.7	121646	112606	41260.8	47381.4	105278	107573	176897	177489	251747	235923	250375
892	1.2308	M43T37	1.54829	-0.630678	-2.3413	0.0487143	0.829445	DOWN	43.1	43.1	43.1	36.5914	36.3848	37.2572	91	8	40	85608	173394	72534.9	111990	34728.2	143350	143343	109656	117068	145035	152124	296367	280208	144910	141906	177600	158188	135045	135371	167176	152712	128162	122487	136235	141616	120307	107592	88417.9	89017.3	108342	90222.2	122757
108	1.2305	M74T34	8.77333	3.13312	7.65723	1.35e-09	0.860256	UP	74.1	74	74.1	33.6039	33.0202	34.2402	66	6	40	384768	96327	71363.6	845109	597522	76157.4	78515.5	89226.9	87394.7	17448.5	17729	206044	198100	463327	464516	253050	269601	766120	682388	335557	342241	569786	529818	177932	211806	485347	495445	844447	834461	1.18195e+06	1.10965e+06	1.17003e+06
112	1.2272	M55T34_1	8.80839	3.13888	7.64485	1.46e-09	0.860256	UP	55.1	55.1	55.1	33.5941	33.3022	33.6794	49	8	40	713024	174562	125221	1.53761e+06	1.09232e+06	142316	150079	151946	159338	45026	27496.8	366800	353492	848230	857623	459616	488249	1.39052e+06	1.23665e+06	611152	619981	1.03638e+06	961258	339981	392329	886111	906213	1.5274e+06	1.50634e+06	2.14807e+06	2.01249e+06	2.12552e+06
565	1.225	M51T14	1.34674	0.429471	4.33011	0.000681579	0.859897	UP	51.1	51	51.1	14.4954	14.4233	14.5643	49	8	40	49328	281042	52971	378490	78924	235005	245007	227109	231683	303752	303225	349726	352827	356782	362429	305197	311415	408401	393007	335439	340943	328819	326002	249028	257162	396503	414487	447316	450524	431726	433197	414099
195	1.2242	M44T13	1.26469	0.338784	6.39617	1.16e-07	0.860256	UP	44.1	44.1	44.1	12.8296	12.8165	12.9213	48	8	40	57192	132209	8115.33	167203	29462.5	122965	129094	139186	143644	133960	138818	120773	129227	147953	160337	151098	154407	174213	172680	158959	160426	164344	155233	134510	139606	156285	172099	184597	187064	175360	174648	188280
536	1.2233	M44T14	1.31098	0.390641	4.43353	0.000501461	0.859992	UP	44.1	44.1	44.1	14.4986	14.4266	14.5577	45	8	37	101760	564984	92067.3	740681	142957	489874	500996	468133	460958	636301	641593	660895	661126	762043	774009	693505	689064	834112	750611	703540	726709	709944	689918	569820	579301	783905	806404	835515	817478	843855	847254	773082
984	1.222	M84T37	1.69396	-0.760402	-2.11911	0.0694673	0.812543	DOWN	84.1	84.1	84.1	36.5947	36.4438	36.6373	49	8	39	48656	85105	45820.3	50240.2	18165.9	57197.1	59054.2	50280.5	53651.1	70892.2	73587.9	163042	153135	65368.7	63167.5	83040.2	74635.8	61675	59985.6	76513.1	69828.4	59508.7	58214.1	64022.4	68538.2	53676.2	47599.7	40502.5	40233.3	50288.7	40046.3	55277.1
191	1.2215	M101T42	4.0696	2.02489	6.55021	9.55e-08	0.860256	UP	101	101	101.1	41.7136	41.13	41.7433	24	8	16	384384	83290.9	61625.1	338961	204824	60913.9	65441.7	67140.7	70945.1	23243.1	23160.6	189739	165744	218572	288238	83502.4	76120.9	127718	139825	120586	94498.4	320597	243659	18804.7	121930	317337	235590	320801	371671	361177	306792	467534
118	1.2211	M102T34	8.44884	3.07875	7.57652	1.72e-09	0.860256	UP	102.1	102	102.1	33.6039	33.2072	34.2402	66	8	40	526144	141963	104347	1.19943e+06	851330	105473	116522	128334	128082	28490.3	32298.1	305510	290998	651804	659773	352394	376901	1.07434e+06	953102	468305	480383	800356	747850	257425	298355	685293	704255	1.19282e+06	1.1807e+06	1.67959e+06	1.56819e+06	1.654e+06
124	1.2209	M46T34	15.1088	3.91732	7.67311	2.1e-09	0.860256	UP	46.1	46	46.1	33.6007	33.5777	34.4435	43	2	34	11035	1552.67	1054.3	23459	17901.7	2304.66	2161.15	1244.35	1109.38	176.507	88.1516	2558.1	2779.04	11711.7	12555.2	6355.21	7322.45	22508.7	19217.5	8484.25	8884.19	16677.2	14169.9	6261.96	3977.03	12781.6	13320.1	23820.1	23026.4	33079.5	31475.2	32375.9
119	1.219	M73T34_2	8.81078	3.13927	7.57281	1.82e-09	0.860256	UP	73.1	73.1	73.1	33.5941	33.5678	33.6794	47	7	40	692608	168370	124442	1.48347e+06	1.06249e+06	130593	139224	147807	155905	30062	35822.6	360805	346741	804865	818095	434553	467832	1.33648e+06	1.18915e+06	579808	594464	993844	921718	311194	367043	845667	863330	1.47649e+06	1.45338e+06	2.07989e+06	1.94334e+06	2.04904e+06
132	1.2184	M85T22	8.92708	3.15819	7.53021	2.72e-09	0.860256	UP	85.1	85.1	85.1	22.3165	22.1526	22.6249	38	1	34	24056	4850.02	2716.12	43296.5	31714.6	5420.8	9429.26	2556.47	4643.72	7342.65	5717.59	1930.86	1758.8	10574.7	12545	56997.5	63755.3	5825.69	5364.37	12389	7263.7	96039.3	21350	120816	81412.6	58838.4	70187.1	33218.2	49998.5	97868	92380.4	97657.9
1057	1.2149	M134T28	2.66902	-1.41631	-1.92591	0.0934552	0.789545	DOWN	134.1	134	134.1	27.9324	27.1437	27.9734	52	8	39	39712	61297.6	55589.7	22966.3	19848	28771.8	24523.7	35535.6	37401.7	29249.7	32674.9	152997	149226	24545.2	26186.3	10303	8614.31	14094.1	29336.1	18510	15242.5	13058.4	16424	9439.8	6658.81	30690.5	25074.5	8220.74	7521.38	10965.3	12130.9	13657.6
583	1.2145	M209T27	1.64162	-0.715119	-4.25524	0.000862157	0.859802	DOWN	209	209	209	26.5927	26.5698	26.6059	47	8	39	23184	48246.9	10553.6	29389.8	15120.6	39734.2	36831.8	41516.5	65165.8	47362.7	42080.4	62367.8	50916.1	13845.2	14991	16674	18281.4	17389	23031.2	23322.9	16573.4	14592.7	20152.1	15963.9	20168.8	21443.8	23289.7	22849	27653	24265	26961.5	33684.3
123	1.2101	M103T34	12.879	3.68695	7.57867	2.03e-09	0.860256	UP	103.1	103.1	103.1	33.5941	33.5679	34.2369	42	1	40	51240	8973.52	8815.56	115570	86745.1	5179.56	5681.01	5871.09	7019.56	1199.04	1307.2	24450.1	21080.6	59226.1	61669.6	31390	30646.4	105342	92934.7	43082.2	45073.1	75096.4	69743	21847.5	6156.13	64010.2	64924.5	114940	113683	165602	154344	163830
129	1.2095	M129T34	8.12421	3.02223	7.48232	2.31e-09	0.860256	UP	129.1	129.1	129.1	33.6072	33.5678	34.2434	69	8	40	2686976	723009	523631	5.87388e+06	4.19346e+06	554807	586259	643499	653147	165697	163183	1.54323e+06	1.47425e+06	3.14929e+06	3.19617e+06	1.70266e+06	1.81881e+06	5.22475e+06	4.63714e+06	2.27161e+06	2.31859e+06	3.89328e+06	3.62921e+06	1.24049e+06	1.45976e+06	3.33094e+06	3.42076e+06	5.81049e+06	5.75543e+06	8.22088e+06	7.67215e+06	8.09708e+06
367	1.2091	M147T42	3.36406	1.7502	5.2774	2.18e-05	0.860244	UP	147.1	147.1	147.1	41.7169	41.7071	42.2941	42	5	35	28136	10889.2	9781.81	36631.9	21756.5	2194.94	1961.67	11264.7	11783.8	7913.83	1476.19	26504.7	24013.8	23157.5	22145.5	10757.2	6340.49	33643.8	32842.8	14723.2	14096.5	24567.4	20686.9	6605.57	6799.45	32017.5	30136.5	36782.7	36505.7	45903.1	36417	55786.2
579	1.2087	M50T14	1.34874	0.431608	4.2367	0.000831856	0.859818	UP	50.1	50.1	50.1	14.4939	14.4233	14.5544	48	8	40	41160	231250	44909.2	311895	66399.6	191591	201575	185967	188640	249189	251796	289078	292162	287488	298274	251432	254267	335350	326122	274473	278279	268328	269713	201636	210122	328917	341540	368830	372995	356814	359847	342269
998	1.2078	M83T37	1.67451	-0.743739	-2.10037	0.0714097	0.810826	DOWN	83.1	83.1	83.1	36.5947	36.4209	36.7717	55	8	40	74248	130209	69519.4	77759.8	27904.1	89347.7	90354.9	76656.7	81068	109069	113702	249015	232462	101253	96825.2	130015	114965	95374.5	93482.3	117884	107929	93361	88225.8	97232.6	105476	81041.8	74797.9	62211.8	63534.8	75853	62439	84552.5
131	1.2066	M130T34	9.11926	3.18892	7.45317	2.52e-09	0.860256	UP	130.1	130.1	130.1	33.5941	33.5646	34.2434	50	5	40	178368	45725.4	38265.8	416981	303195	32341	33391.4	40781.9	41607.2	5753.92	5286.95	105544	101097	221318	224112	116636	126735	368917	328862	158233	161753	272989	255453	85775.5	100639	233289	240502	412914	406956	581875	543381	574587
923	1.2065	M41T28	2.45466	-1.29552	-2.26894	0.0539344	0.825433	DOWN	41.1	41.1	41.1	27.8816	27.567	27.9996	80	8	40	96024	215889	155371	87950.7	80493.1	161288	151826	120712	135280	105557	120532	466846	465074	98346.4	95018	34790.8	33101.4	67156.9	106501	81660.3	70815.8	84834.1	72218	42967.6	31622.4	97545.9	83751.9	38126.6	32109.5	46677.7	52440.5	58485.1
199	1.2044	M147T19	1.68226	-0.750399	-6.33105	1.28e-07	0.860256	DOWN	147.1	147.1	147.1	18.8799	18.8568	18.9323	45	8	37	37168	95978.7	8827.71	57053.5	33502.6	92703.8	94426.4	96927.9	114531	99887	93612.9	92050.5	83690.9	13376.9	16024.4	19974.3	24758	24699.3	18018.2	23140.4	23349.4	19878.9	20294.6	10643.6	34753.5	27862.1	38348.2	41436.9	40820.4	50213.7	56590.9	53731.1
133	1.2033	M128T34	8.55823	3.09731	7.43395	2.72e-09	0.860256	UP	128.1	128.1	128.1	33.6072	33.5678	34.2402	65	6	40	718976	178702	137916	1.52937e+06	1.10695e+06	140092	140009	162686	157690	25389.9	34468.8	397511	371767	810801	817396	434785	469090	1.35261e+06	1.20083e+06	583976	595166	1.00811e+06	937515	321350	365817	863798	881394	1.51285e+06	1.4961e+06	2.1454e+06	1.99724e+06	2.11391e+06
211	1.2008	M43T13_1	1.25533	0.328064	6.26299	1.75e-07	0.860256	UP	43.1	43.1	43.1	12.8328	12.8197	12.9213	48	8	40	176064	407142	24454.1	511097	89610.6	376656	398159	422505	441599	413598	432143	375943	396535	450098	485453	458061	466998	530936	528045	485927	487524	500310	471969	408292	423563	482501	524767	561643	565404	537033	536242	577049
218	1.1993	M42T13	1.25027	0.322241	6.18389	2.43e-07	0.860256	UP	42.1	42.1	42.1	12.8328	12.8165	13.328	52	8	40	39184	92197.7	5600.92	115272	20001.9	84506.6	90488.3	96361.3	100522	91759.7	97271.2	85585.1	91087.9	101335	109545	102873	106026	120001	118433	108904	109734	113413	106787	92619.3	96048.7	108973	117341	126096	128612	121394	120629	130758
999	1.1923	M69T37	1.63227	-0.706878	-2.0962	0.0717095	0.810559	DOWN	69.1	69.1	69.1	36.5915	35.8602	36.8111	121	8	40	88584	161129	82805.4	98714.6	34322.5	108770	110707	98592.8	104772	136952	144048	302185	283003	128851	123955	161263	142919	120389	119956	147716	135327	114675	111485	122379	131043	112662	99560.1	77385.6	78855	98434.8	79152.1	109191
99	1.1909	M29T5_1	3.62908	1.8596	7.7246	1.02e-09	0.860256	UP	29.1	29.1	29.1	4.64108	4.62473	4.65662	44	4	40	97992	232868	60777.5	845098	482492	254312	253303	279077	280990	256527	266315	127105	145320	578273	588329	481636	471188	610907	655612	430415	427046	590911	387575	684144	356815	965403	991013	1.0348e+06	1.07081e+06	620636	904037	625448
143	1.1896	M60T34_1	14.7505	3.88269	7.35326	4.73e-09	0.860256	UP	60.1	60	60.1	33.5974	33.2727	33.6531	31	1	28	21488	2987.08	3059.92	44060.9	34658.8	1221.9	975.963	1283.1	2077.69	488.965	9758.64	3647.07	4443.27	19432.8	19396	10641	11979.1	40010.5	39247.9	18878.6	17500	29796.9	28866	2933.32	8143.97	25256.6	24505.4	46694.1	44749.8	64173.8	60012.4	62106.2
154	1.1892	M73T34_1	9.42209	3.23605	7.04026	1.07e-08	0.860256	UP	73.1	73.1	73.1	34.2188	34.0663	34.5779	74	6	39	163264	17489.9	14960.9	164791	128028	6015.81	7049.79	13095.7	25066.6	38271.1	40104.7	6152.92	4162.69	227581	216963	121442	118791	101875	148526	231846	204938	232473	300464	645155	532503	350940	305506	121043	116051	137052	148854	131578
513	1.1866	M43T27	2.38702	1.25521	4.56538	0.000304616	0.860096	UP	43.1	43.1	43.1	26.9798	26.56	27.5569	118	6	38	33768	22190.5	15224.9	52969.2	25672.1	2287.08	2375.88	41516.3	42413.8	25772.6	25848.9	18396.4	18912.9	46195	45471.2	59344.4	57514.4	41395.5	45983.6	65711.5	62099.6	28126.6	55912	86772.2	30160.3	51522.1	53636.6	54785.6	54839.4	87147.6	82677	36231.8
165	1.1814	M149T62	3.26465	1.70693	6.8217	1.75e-08	0.860256	UP	149	149	149	61.6158	61.6091	61.6224	44	7	37	60440	35112.3	11479	114629	69109.5	43613.7	51221.7	24437.5	24040.4	44487.2	42668	27780.4	22649.7	213626	206826	247280	191104	168137	157084	210209	223433	127376	103717	109182	100551	93278.7	66357.6	52118.4	55470.3	39844.7	26442	70662.5
205	1.1813	M56T13	1.25402	0.326556	6.24992	1.57e-07	0.860256	UP	56.1	56.1	56.1	12.8296	12.8165	12.9213	48	8	40	43856	99249.5	5648.25	124461	22166.5	91760.6	97786.5	103011	106932	100026	104767	91518.5	98194.4	108426	117607	110314	112825	128433	127099	117485	118293	121036	114612	101420	103344	118247	129271	137243	138247	131736	130852	140020
141	1.1812	M147T34	8.33757	3.05963	7.31881	4.47e-09	0.860256	UP	147.1	147.1	147.1	33.5941	33.2006	33.6794	50	6	40	102136	24992.7	16930.9	208378	153884	15791.6	13588.8	16321.4	19945.5	14064.2	15737.1	52786.8	51705.9	108522	109416	56904.5	61930	181428	162571	77250.6	79302.9	135438	125647	42620.8	48585.4	115802	119749	202949	202594	294809	274105	289501
607	1.18	M73T15	1.30177	0.380471	4.07155	0.00121201	0.859617	UP	73.1	73.1	73.1	14.502	14.4168	14.9381	50	8	39	12693	67617.8	11917.8	88022.6	17159.9	56089.4	59062.7	56370.5	55135	75915.8	76401.9	79861.5	82105.5	86320	90034.9	79789.6	79354.4	96755.3	90026.9	81081.8	87208.8	81947.2	79495.7	64536.9	68103	91948.1	95083.2	100926	99942.6	98003.8	98629.8	90757.1
223	1.1747	M45T13	1.25816	0.331312	6.09882	2.94e-07	0.860256	UP	45.1	45.1	45.1	12.8296	12.8198	12.9213	48	8	40	737152	1.67688e+06	103882	2.10978e+06	384153	1.55947e+06	1.64792e+06	1.75448e+06	1.82815e+06	1.69126e+06	1.77227e+06	1.53479e+06	1.6267e+06	1.8228e+06	1.99675e+06	1.8809e+06	1.92247e+06	2.18618e+06	2.19044e+06	2.01173e+06	2.01003e+06	2.0627e+06	1.95901e+06	1.66927e+06	1.75585e+06	1.98199e+06	2.15825e+06	2.32364e+06	2.34858e+06	2.21713e+06	2.20502e+06	2.39804e+06
590	1.1603	M41T34_2	1.95216	0.965071	4.15845	0.000912011	0.859776	UP	41.1	41.1	41.1	33.5876	33.2727	33.6268	48	6	35	17784	22681.5	12150.6	44277.9	18457.2	9361.72	9766.29	25306.1	27615.7	37293	41091.1	16672.3	14345.9	33858.4	32353.8	19518.4	21349.4	44971.7	41856	26766.9	24013.4	34907.4	35001.8	26198.7	25712.5	35453.5	37274.5	46230.6	44826.6	64151.6	59388	64133.9
151	1.1561	M131T34	10.5345	3.39706	7.1832	8.68e-09	0.860256	UP	131.1	131.1	131.1	33.5941	33.3055	33.6465	33	1	32	23376	4893.32	3271.19	51548.9	40422.2	2016.82	2960.96	3070.68	3576.64	1328.77	7953.04	8968.11	9271.54	27157.8	25059	11276.1	9787.51	46276.7	40713.2	14669.4	18255.9	33737.1	32334.5	5412.87	10980.3	25259.5	29280.8	52497.4	48868	73966.2	68437.5	72484.2
1283	1.1561	M82T31	3.38802	-1.76044	-1.32732	0.222736	0.578955	DOWN	82.1	82	82.1	30.9099	30.1279	30.9117	14	6	7	42688	38915.5	57196.7	11486.2	26918.1	2684.87	4058.49	6298.36	6116.94	14557.1	15093.1	134265	128250	4265.07	4571.81	1364.87	1301.5	3802.53	3602.91	5748.67	4665.2	5319.28	1782.63	2221.53	2426.74	4712.46	2987.75	1097.98	965.155	5133.06	3312.27	3462.83
648	1.148	M37T14	1.32782	0.409054	3.84081	0.00198767	0.859206	UP	37.1	37	37.1	14.4954	14.2888	14.5544	50	8	40	27048	141736	28995.7	188199	40619.8	116838	121259	112664	114166	152611	156775	179292	180283	170704	175953	151774	151950	204035	196007	165766	166800	161699	161966	121677	125965	198180	207919	223645	226293	217200	218879	205807
274	1.1453	M282T26	1.86626	-0.90015	-5.62416	2.69e-06	0.860254	DOWN	282.1	282	282.1	25.868	25.2843	25.914	22	6	16	24200	39045	5524.83	20921.5	16209.4	35502.4	37950.6	36674	51349.9	36856.2	41983.5	38385.8	33657.5	2444.64	2659.12	4571.35	5801.11	5598.08	3459.94	6634.61	7211.62	6253.47	3665.29	636.916	1137.04	7164.17	10702.6	10851.9	13396.1	20259.2	21446.5	19376.6
631	1.137	M193T27_1	1.6133	-0.690016	-3.92196	0.00164472	0.859388	DOWN	193	193	193	26.5927	26.5698	26.6092	47	8	39	41304	81273.1	18782.1	50376.9	26805.3	64004.6	65474.2	68127	112223	76626.4	70512	106177	87040.4	24938.2	23255.2	27744.1	30107.6	30594.2	39899	40170.9	27491.7	24833.6	36197.8	27903.5	31915.5	35467.3	39758.8	38852.5	47321.8	40078	43573.6	60757.7
166	1.1358	M84T34_2	11.4617	3.51874	6.98376	1.83e-08	0.860256	UP	84.1	84	84.1	33.6056	33.5678	33.6531	26	3	23	25440	4109.82	2544.54	47105.3	38519.2	2016.03	5303.53	6015.43	5714.48	347.496	962.354	6297.32	6221.88	25446.1	20527	10788.9	9324.24	44969.4	34843.1	15831.7	16277.4	32703.5	30350.5	7506.04	8705.69	30015.6	24651.9	50232.8	42101.4	69261	65330.7	69184.3
182	1.1356	M106T28	4.78288	2.25788	6.52476	4.74e-08	0.860256	UP	106.1	106.1	106.1	27.7996	27.793	28.3701	46	6	36	322880	98093.1	65478.8	469168	328540	17003.8	25313.1	50949.2	61179.8	149928	174406	149937	156027	645787	629817	970558	924136	556569	558177	699843	672187	506507	517467	356449	396374	458880	457239	229295	238447	208041	190897	395840
216	1.1347	M87T30	2.32873	1.21954	6.11177	2.02e-07	0.860256	UP	87.1	87.1	87.1	30.3673	30.3575	30.3935	43	5	38	56792	40909.6	8747.63	95267.3	52739.8	55780.7	47300.2	35645.8	42910.7	27416	33951	44189.9	40082.4	194269	185235	107050	98478	109767	188600	110966	96029.3	138779	202009	192732	166690	165134	134364	93822.1	97478.2	65329.1	72375.2	82760.4
173	1.1337	M57T22	3.90665	1.96593	6.75861	2.42e-08	0.860256	UP	57.1	57.1	57.1	22.2084	21.7296	22.9593	99	8	40	48160	29901.2	10849.3	116813	77628.1	28689.3	25110.5	27083	39037	48923	12591.4	24164.8	33610.4	87335	82466.9	54563.2	51521	51677.9	110028	53556.3	44551.9	305978	56203.6	53860.3	63935.7	162250	179286	132502	134362	260549	248739	357429
236	1.1323	M41T13_1	1.23223	0.301267	5.92798	4.93e-07	0.860255	UP	41.1	41.1	41.1	12.8328	12.8229	12.9213	48	8	40	122416	290274	16357.2	357683	61923.5	266829	279321	300431	313561	293026	306868	273805	288353	312297	341288	320456	326503	370324	369101	337537	340750	350416	332610	287549	297447	338741	366583	391475	395102	374312	374151	402053
1039	1.1314	M41T37	1.52288	-0.606798	-1.97599	0.0859829	0.79714	DOWN	41.1	41.1	41.1	36.5979	35.906	37.2275	124	8	40	87360	164582	79509	108073	33236.7	118081	120435	100757	107941	140580	147383	299557	281921	138449	136499	171374	152771	131130	132083	159477	145588	122952	118938	132340	139210	118321	105789	85171.6	84902.6	105650	86916.9	117668
1032	1.1304	M70T37	1.60466	-0.682264	-1.99784	0.0830544	0.800007	DOWN	70.1	70.1	70.1	36.5947	35.9585	36.7587	53	8	40	103456	185260	97062	115451	41622.2	126325	130097	110661	117438	155814	162606	351041	328097	150319	148237	191179	168275	141184	139946	176001	160811	137506	134204	144628	156091	125138	112636	93053.7	93766.4	113781	93463.1	127434
193	1.1288	M50T28	4.49879	2.16954	6.31584	1.08e-07	0.860256	UP	50.1	50.1	50.1	27.7996	27.7897	27.9766	43	3	38	76712	24730.7	17839.9	111258	76918.2	4883.86	4203.68	12310.7	13546.2	35352.6	35637.4	46427.7	45483.5	152226	153035	232518	214089	133128	133010	165777	160174	123880	122536	87527.7	94305.6	109832	110014	54937.8	52480.6	45254.2	43247.1	92233.1
210	1.1287	M74T30	2.29093	1.19593	6.16479	1.75e-07	0.860256	UP	74.1	74.1	74.1	30.3673	30.3574	30.3935	46	8	38	110280	83659.3	16010.2	191657	104854	114559	97836.3	70671.5	85960	65683.9	72391.3	81847.8	80323.9	398752	374609	218850	200403	215679	381110	219881	195621	280268	398368	384660	331544	330451	266393	192369	192405	131798	139841	164221
1025	1.1257	M55T37	1.57998	-0.659908	-2.02209	0.0798591	0.803067	DOWN	55.1	55.1	55.1	36.5979	35.9061	37.2178	101	8	40	112568	206466	103977	130677	46223.1	144364	147735	125653	132557	174598	183581	383607	359637	170520	166161	214385	191649	161999	161877	198150	179856	153575	147429	164612	172284	140792	126279	105016	104163	129673	107348	143639
171	1.1229	M174T34	12.0025	3.58526	6.85815	2.11e-08	0.860256	UP	174.1	174.1	174.1	33.599	33.3154	33.6564	40	2	37	16392	2480.45	2616.28	29771.6	24478.4	1189.45	1225.67	1771.64	2090.84	371.308	149.736	7377.55	5667.41	13967.7	13740.7	6860.23	6477.89	25136.9	22802.5	10415	10383.2	16470.9	15881	1049.42	5245.32	15749.2	15282.6	28887.3	29094.4	43504.7	39948.1	41214.5
601	1.1189	M41T21	2.22771	1.15556	4.14537	0.00110281	0.859675	UP	41.1	41.1	41.1	20.795	20.7851	20.8016	40	6	34	12200	15759.1	11171.1	35106.7	15728.2	757.27	1059.13	29596.3	31130.7	14282.5	15749.1	16240.2	17257.6	41862.1	43442.4	33370	36725.5	43764.3	42752	52286.9	47495.1	43229.6	40217.1	36226.9	32038.4	43667.7	43938.7	38069.7	29586.6	44225.2	40022.1	38852.1
272	1.1156	M281T26	1.68697	-0.754438	-5.54467	2.4e-06	0.860254	DOWN	281.1	281.1	281.1	25.8747	25.8516	25.9271	45	8	37	85088	153284	17936.6	90863.4	58829.7	130622	155565	156960	183925	167184	158517	139356	134145	21815.8	21833.9	26445.2	34591	31067.2	28180.8	32188.8	37190.9	34943.7	37639.5	6950.87	15084.6	42925	60133.2	54803.1	64050.1	70283.8	85548.9	87665
306	1.1147	M87T28	3.50698	1.81023	5.46385	6.16e-06	0.860253	UP	87.1	87	87.1	28.3111	27.9897	28.6357	51	5	39	30416	11575.3	9642.57	40594.5	25757	21007.2	19778.6	1813.38	1453.54	3421.68	3703.45	21558.5	19866.5	19224.2	20324.5	6358.54	7844.66	28900.9	27230.7	15046.5	14268.1	34002.8	30456.3	10593.9	11881.9	28728.7	31250.7	33381	32938.1	42710.7	39610.3	32004.1
255	1.1116	M73T12	1.57254	-0.653096	-5.69242	1.33e-06	0.860255	DOWN	73.1	73.1	73.1	11.9573	11.4358	12.1081	58	8	40	166144	834046	82364.6	530382	282683	822523	829444	843390	1.01268e+06	847275	793502	800975	722583	200074	224410	246017	267367	279587	256750	277011	258751	225410	280195	102221	324685	316319	384997	395176	433790	461828	491989	533668
179	1.1097	M76T28_2	10.1738	3.34678	6.70313	3.63e-08	0.860256	UP	76.1	76	76.1	27.7996	27.793	28.0061	22	0	22	17640	2133.28	1851.01	21703.5	17995.1	354.922	774.998	1339.54	851.14	5439.18	4509.67	1810.1	1986.66	30602.9	29247	47141.7	48722.1	24587.9	22220.1	37457.8	31191.8	23446.1	24211.3	13211.4	19456.1	20975.3	22585.6	7986.47	10081.5	7631.5	5971.98	19367.7
1130	1.1091	M133T28	2.70517	-1.43572	-1.68384	0.134144	0.740424	DOWN	133.1	133.1	133.1	27.9308	27.452	28.0914	60	7	33	39376	57012.8	59669.3	21075.5	20443.2	5788.39	629.567	36078.8	41684.4	33390.8	37409.2	151591	149530	26534.7	25143.5	10589.7	9908.92	17241.3	29750.1	21514.5	19179.6	12609.9	16991.5	8338.49	6601.39	26648.8	21953.4	7481.71	5969.01	11185.2	12620.3	14085.9
1053	1.1071	M29T37	1.46513	-0.551025	-1.93104	0.0920029	0.791053	DOWN	29.1	29.1	29.1	36.5914	35.8963	36.7555	92	8	40	30704	58944.2	26938.4	40231.5	11307.4	44714.1	45397.1	36369.3	39179.6	50148	52428.6	105165	98152.3	50475.6	50443.7	63504.7	57541.2	49302.8	48376.5	58174.8	53721.2	46313.9	44108.1	48207.7	50930.3	41446	38012.5	31350.3	31829.2	38820.8	32639.9	43186
1044	1.0946	M42T37	1.53947	-0.622431	-1.95983	0.0877588	0.795371	DOWN	42.1	42.1	42.1	36.5915	35.8929	36.7555	67	8	40	35640	64818.5	32148.7	42104.5	14325	45747.6	46949.5	40349	42209	54956.4	56301.9	119852	112182	55985.2	53840.1	69913.8	62156.8	51584.9	51709.9	63084.3	57571	48998.9	47929.9	52099.7	56020.9	44025.1	40523.7	33464.2	33865.2	40736.9	34207.9	45882.7
198	1.0931	M41T26	1.55714	0.638894	6.25542	1.28e-07	0.860256	UP	41.1	41.1	41.1	25.9894	25.6188	26.0222	55	8	40	32584	39788.4	3245.53	61956	21205.1	40935.7	41422.9	36308.6	40904.3	35168.7	36817.9	43876.8	42872.5	59728.8	61575.3	35546.6	34776.5	66778.7	66821	70794.6	68085.7	44941.3	44650.8	38813.1	39990.9	51725.8	53779.6	55713.3	54359.3	50631.3	45896.9	68708.1
1305	1.0892	M80T28_1	1.74591	-0.80398	-1.20993	0.254898	0.5016	DOWN	80.1	80	80.1	28.3669	28.3014	28.3768	36	6	29	58304	45411.6	41732.6	26002	39820.1	20.8615	46.8298	13669.4	14012.4	89592.7	90594.7	79053.1	76303.2	22268.5	23221.8	20611.2	20538	34495.2	32275.2	24517.3	23510.5	14444.2	13384.7	17028.4	12782.8	17727.7	17965.6	3900.49	2551.8	14781.6	13684.2	12125.4
1307	1.0883	M93T28_2	1.72827	-0.789327	-1.20878	0.255636	0.499733	DOWN	93.1	93.1	93.1	28.3669	28.3635	28.3768	39	6	33	143936	113358	103106	65590.5	96483	177.718	77.726	35849.6	37289.4	223070	222909	196732	190758	57616.1	57277.1	51943.4	49934.7	85154.6	81315.5	62352.3	60606.2	39690.6	33667.2	43718.9	34147.9	49363.6	48449.9	14959.5	8348.76	41503.4	34726.6	33209.9
285	1.0859	M39T33	1.98989	0.992687	5.35734	4.01e-06	0.860254	UP	39.1	39.1	39.1	32.8398	32.7545	33.2039	46	8	38	69600	38654.6	11122	76918.2	37709.4	47393.5	47278.7	24145.8	28053.5	49099	51394.2	31864.2	30007.5	122269	109169	79032.8	84403.7	82995.3	105990	97112.5	104573	109577	131524	197609	155009	126194	82455.6	77211.6	77521.3	72329.9	65602.9	84512.6
551	1.0773	M67T14	1.37224	0.456531	4.1863	0.000604068	0.859938	UP	67.1	67.1	67.1	14.4954	14.0528	14.8037	58	8	35	15712	79582.9	15714.5	109207	27717.8	65188.2	67417.1	63216.6	64521.5	90252.2	92002.6	96128.4	97936.8	233708	98492.9	95511.3	93904.7	118615	113248	94805.8	92803.2	98987.5	95848.9	81866.4	77103.8	114955	115702	124387	124515	121341	122865	121236
1100	1.0751	M99T19	2.00454	-1.00327	-1.79145	0.113222	0.767403	DOWN	99.1	99.1	99.1	19.0848	19.0341	19.1061	24	6	18	12096	41236.2	32013.3	20571.4	14079.2	4837.34	4362.38	18304.4	23119	66006.5	86330.1	63379.5	63550.5	48147.3	45163.3	33046.4	31206.8	26250.5	67987.5	25580	20389	8097.98	17696.2	33408.9	14199	20895.6	15217.4	15028.6	11168.2	8148.09	13053.3	14804.1
190	1.0671	M99T34	12.9854	3.69882	6.49479	9.18e-08	0.860256	UP	99.1	99	99.1	33.6089	33.5678	34.2434	34	3	31	41344	5411.79	3764.83	70274.3	62598.9	7628.74	1943.74	9133	8945.09	632.949	464.315	6351.48	8194.96	17667.6	16948	8276.87	9948.82	56053.1	49394.7	17830.6	15176.4	19153.4	23916.7	63440.7	50632.4	28760.3	23756.2	74499.8	68828.2	102359	96374.2	105230
221	1.0671	M55T25	2.08196	1.05794	6.04799	2.59e-07	0.860256	UP	55.1	55.1	55.1	24.8515	24.5563	25.4384	91	8	40	51088	31564.9	5225.48	65716.8	33748.2	40172.7	36017.5	27731.5	32185.2	28142.1	35554.5	26730.8	25984.7	148457	138657	113110	107160	76859.2	151537	104095	88458.8	54703.9	85036.7	110200	74411.2	86449.1	69682.2	61021.4	64867.6	39876.3	47008.4	60025.8
201	1.0633	M70T6	1.79856	0.846842	6.22457	1.36e-07	0.860256	UP	70.1	70.1	70.1	6.24644	6.04178	6.44603	96	8	40	122120	542681	70493.2	976045	411144	563991	553982	559842	578286	603698	609885	407690	464075	924763	928403	650430	640039	984242	1.10922e+06	614527	607712	763621	1.03533e+06	832087	756721	1.22311e+06	1.25191e+06	1.13889e+06	1.13644e+06	821789	973924	961432
506	1.063	M70T24	1.40504	0.490614	4.23654	0.000285683	0.860106	UP	70.1	70.1	70.1	24.0218	23.9201	24.3859	89	8	40	803072	4.03647e+06	766766	5.67142e+06	1.73711e+06	4.56492e+06	3.98437e+06	3.87268e+06	4.05897e+06	2.63464e+06	3.40643e+06	4.93222e+06	4.83756e+06	9.1175e+06	8.57689e+06	7.27845e+06	6.4401e+06	4.42021e+06	6.88715e+06	6.49228e+06	5.80461e+06	5.22521e+06	6.90598e+06	1.1858e+07	7.89785e+06	5.19652e+06	4.45226e+06	4.88944e+06	4.43346e+06	5.70154e+06	6.07829e+06	4.17039e+06
1159	1.0617	M120T28	2.56482	-1.35886	-1.63307	0.144359	0.725815	DOWN	120.1	120.1	120.1	27.9341	27.9208	27.9734	35	6	29	28672	42390.7	44230.4	16527.8	15837.7	573.28	226.658	24781.3	36903.8	22050.3	33223	109710	111657	19567.4	20665.1	7365.97	8707.92	16255	22747.3	14798.7	15778.6	9732.13	11849.4	7404.56	4049.97	24779	14460.1	4810.77	3158.85	7978.8	8669.4	9303.4
479	1.0584	M70T14	1.30843	0.387842	4.5262	0.000173717	0.860165	UP	70.1	70.1	70.2	14.4791	13.6624	14.5544	50	8	34	1618432	9.0606e+06	1.27616e+06	1.18552e+07	2.66566e+06	8.52464e+06	8.74282e+06	8.1927e+06	8.09824e+06	1.05282e+07	1.06994e+07	1.03332e+07	7.36554e+06	1.26499e+07	1.29307e+07	1.15344e+07	1.15256e+07	1.43141e+07	1.05381e+07	1.18886e+07	1.2254e+07	1.20136e+07	1.17692e+07	9.45994e+06	9.75997e+06	1.37893e+07	1.33367e+07	1.28381e+07	9.91001e+06	1.3499e+07	1.305e+07	5.05342e+06
1063	1.0522	M55T28	2.26808	-1.18147	-1.89622	0.0957927	0.787085	DOWN	55.1	55.1	55.1	27.8488	27.5634	28.0029	77	8	40	71768	151239	123018	66681.7	62230.7	81262.8	76793.3	88411.6	99619	76597.6	86843.9	350512	349874	71142.8	70186.4	25726.4	23720.5	47249.2	151191	58055.5	49804.7	40859.5	52731.6	33310.8	23497.7	71978.4	59434.2	27407.3	23490	35417.6	38426	41889.8
232	1.0473	M43T25	1.95083	0.964092	5.90639	4.53e-07	0.860256	UP	43.1	43.1	43.1	24.8385	24.4613	25.3663	95	8	40	94424	69388.4	9020.64	135365	67707.4	83311	77092.6	64724.7	77229	58573	70428.5	62925.6	60823.3	273126	256757	214142	202721	148685	284108	196400	166847	106858	159179	206383	142441	161835	130600	119557	126173	79210.8	91536.3	113971
281	1.0453	M39T13	1.2098	0.274764	5.32789	3.71e-06	0.860254	UP	39.1	39.1	39.1	12.8362	12.8198	13.4264	61	8	40	57056	131154	7544.26	158670	27969.4	119444	125700	136793	140899	131395	138204	123935	132863	139306	150163	141378	144334	164933	163214	150832	150780	153422	147391	125753	132150	150765	162279	174565	174724	165227	165121	177676
1092	1.0439	M109T28	2.56672	-1.35993	-1.80521	0.110563	0.770564	DOWN	109.1	109.1	109.1	27.9274	27.3273	28.6456	90	8	36	59256	93505.6	87551.4	36430	40737.3	35823.7	34175.9	49591.6	66996.9	45265.9	48966.8	216179	251045	40237.1	36680.1	15919	14784.1	25496.1	46248.9	32211.7	27967.6	24484.9	32172.9	18010.7	11421.2	39117.2	33363.8	15662.1	8001.37	17647.4	18860	25017.8
323	1.0429	M73T19	1.5151	-0.599409	-5.14571	8.29e-06	0.860251	DOWN	73.1	73	73.1	18.8668	17.6862	18.9488	68	8	40	193600	478043	50058.7	315520	165448	479203	480792	482480	571060	508822	464821	436839	400323	86763.5	118611	133234	154124	154250	117376	150026	151195	122320	149702	132820	199042	166437	224631	228852	234150	279623	311041	296754
420	1.0266	M60T24	1.38468	0.469553	4.70019	5.72e-05	0.860226	UP	60.1	60	60.1	24.0284	23.9169	24.6647	93	8	40	761856	4.06152e+06	612085	5.62391e+06	1.59581e+06	4.13604e+06	4.17449e+06	3.57638e+06	3.66149e+06	5.00385e+06	3.04944e+06	4.41322e+06	4.47727e+06	8.77462e+06	8.39943e+06	7.15729e+06	6.76459e+06	3.94494e+06	6.91842e+06	6.52907e+06	5.23033e+06	5.29175e+06	6.77941e+06	1.10725e+07	7.84423e+06	4.895e+06	4.65162e+06	4.49296e+06	4.62511e+06	5.47647e+06	5.71598e+06	3.71955e+06
737	1.0221	M43T9	1.24014	-0.310508	-3.22884	0.00785718	0.856012	DOWN	43.1	43.1	43.1	8.92722	8.35655	9.10758	52	8	40	35824	488770	73471.7	394123	85903.1	497352	350197	497341	550407	519554	577785	414232	503288	363681	545058	553163	540280	402396	493979	403559	393890	354686	515315	551070	328316	448922	306521	368785	355200	290570	366433	395347
357	1.0192	M42T33	1.93426	0.951782	4.92127	1.72e-05	0.860247	UP	42.1	42.1	42.1	32.8415	32.5709	33.2006	50	8	40	136512	73635	22380.1	142429	72884.2	91935.1	91422.7	48055.1	49502.8	92776.5	100564	57662.8	57160.6	235326	213355	180486	155087	144339	192225	185156	169145	209125	36719.8	390772	306975	200289	160954	146372	150233	135728	127332	157902
1198	1.0162	M117T28	2.60315	-1.38026	-1.54636	0.163787	0.695246	DOWN	117.1	117	117.1	27.9209	27.3896	27.9734	45	6	24	33504	44817.7	49832.8	17216.7	18082.5	401.703	303.013	27055.5	31787.6	24402.9	28392.9	123821	122377	21230.1	20044.5	7886	6533.04	11624.5	23931.1	16701.6	14532.9	10459.8	14630.4	9249.56	4388.88	20597.4	18273.2	5064.25	3288.6	8396.29	8887.14	10642.2
247	1.0134	M91T38	4.14858	2.05262	5.71656	7.93e-07	0.860255	UP	91.1	91.1	91.1	37.7884	37.7456	38.2114	67	8	40	276416	76304.4	51651.4	316555	239398	25942.5	24715.9	31000.1	31496.8	116948	120302	135484	124547	923471	837159	932076	755594	414938	382334	643696	566830	513931	464427	246825	258191	622503	568697	132844	125562	171470	136580	285142
1218	1.011	M121T28	2.44742	-1.29126	-1.50008	0.175327	0.675292	DOWN	121.1	121.1	121.1	27.9406	27.8094	28.3768	101	6	38	215104	290782	320432	118812	110995	5702.85	3957.75	180035	203690	164386	179900	798135	790451	148952	136346	97655.7	90807.6	93778	157632	114370	99094.8	68417	95615.9	59605.4	43622.2	143220	118646	41324.3	34594.8	63726.6	69283.6	77071.8
1184	1.0098	M111T28	2.16409	-1.11376	-1.5867	0.154218	0.710767	DOWN	111.1	111	111.1	27.9374	27.8193	28.6391	51	6	32	38216	58716	55497.8	27132	21194	1151.79	1529.77	49574.2	57692.2	41880.8	33397.8	144589	139913	28240.1	39261.1	13732.7	9495.14	25100.7	45516.5	31791.1	26061.8	19312.1	26418.1	18016.6	11076.9	39597.6	32829.4	12466.3	9388.64	18533.9	20589.8	23085.3
253	1.0096	M70T25	2.03924	1.02803	5.63135	1.05e-06	0.860255	UP	70.1	70.1	70.1	24.8433	24.5563	25.3598	90	8	40	182272	106680	19415.8	217546	116699	141157	124245	91347.5	107864	94613.4	116953	89737.5	87524.2	504416	473409	400433	372176	253677	519592	325316	277234	186779	292430	377055	247331	281327	218733	210333	217590	128512	150498	193616
192	1.005	M43T5	6.59579	2.72154	6.46092	9.82e-08	0.860256	UP	43.1	43.1	43.1	5.03973	4.62473	5.46098	74	0	39	150784	112748	42054.8	743664	610399	122909	126304	144541	157710	133589	122116	47063.8	47753.2	417801	414871	312350	320821	444500	480344	265707	264789	398094	474377	473022	454397	535173	571584	589012	597721	493473	555565	295168
1202	1.0001	M122T28	2.59557	-1.37605	-1.53634	0.166226	0.691142	DOWN	122.1	122.1	122.1	27.9373	27.8093	28.367	39	6	22	25392	34879.7	38974	13438.1	14007.3	546.151	273.498	21156.7	24011.4	18907.9	21731.6	96644	95766.3	17106.4	27999.2	5373.16	5007.65	11249.8	18377.3	13748.7	18877.9	7551.47	10725.9	5977.02	3658.58	17199.7	13940.5	4496	3246.75	6387.47	6184.92	9687.12
257	0.99989	M71T25	1.99925	0.999456	5.54861	1.38e-06	0.860255	UP	71.1	71.1	71.1	24.8712	24.835	25.4713	55	8	40	74896	44647.9	8162.07	89262.2	47465.5	58615.1	51967.3	37353.4	46069.8	40422.8	49190.3	37122	36442.9	205769	192599	161524	151563	103589	212869	131663	113704	77024.1	117811	157403	104797	114597	89988.4	85525.1	89325.7	52742.3	61448.2	80880
446	0.99496	M62T24	1.5687	0.64957	4.5644	9.83e-05	0.860204	UP	62.1	62	62.1	24.0596	23.8152	24.3793	78	8	40	20048	109004	25874.6	170995	63487.7	93389.6	83744	156493	88733.8	116970	137223	94211.1	101269	195467	189112	166824	151882	278500	159887	268182	121541	200272	155772	382381	275295	109905	175068	175368	167861	132298	138306	262501
445	0.99364	M51T28	2.56951	1.36149	4.55349	9.83e-05	0.860204	UP	51.1	51	51.1	27.7996	27.5109	28.3701	52	6	40	132096	81633.2	53293.5	209757	132166	11932	13158.6	68630.4	78064.9	85438.5	90768	152730	152344	282246	279796	407558	386402	243876	247441	301301	289795	221482	225584	163183	168137	211066	200682	103790	105288	91863.3	88192.9	174490
1194	0.99084	M163T28	2.57091	-1.36228	-1.5677	0.158464	0.703994	DOWN	163.1	163.1	163.1	27.8373	27.8126	28.098	56	8	33	39360	66903.5	72660.4	26023.3	28318.4	8389.93	8437.91	41879.8	45129.4	30631.1	35747.4	182453	182560	26788.8	25075.3	9588.45	8381.09	17380.1	30123.4	19251	18162.6	14845.5	21212.3	21500.5	8007.71	29611.5	24811.4	10118.1	8117.9	12655.6	14242.1	16058.8
238	0.9886	M31T33	11.2989	3.49811	5.97278	5.22e-07	0.860255	UP	31.1	31.1	31.1	32.7841	32.7512	33.1218	43	2	38	30688	3753.36	1945.65	42408.9	40700.3	995.772	1344.89	3133.82	3090.17	4882.35	4679.05	5458.22	6442.6	28162.9	26167.2	15848.5	14201	44927.7	41065.4	22662.4	21661.8	25094.9	12335	267359	13891.4	34520.6	34417.7	56331.9	55608	61127.4	52897.6	64083.2
1210	0.98643	M137T28	2.51252	-1.32913	-1.51858	0.170337	0.684087	DOWN	137.1	137	137.1	27.9275	27.5208	28.3701	70	7	34	34608	46459.8	51361.1	18491.3	19451	470.718	1643.55	30618.8	31238.3	24573.9	28592.5	127896	126644	21687.8	20997.1	7968.8	14154.6	14072.5	23625.5	15892.8	14703	10608.4	14193.8	9329.55	5798.25	22664.2	17529.8	6251.83	3741.18	9049.81	10143.1	11326.9
373	0.98496	M147T26	1.55385	-0.635849	-4.81229	2.41e-05	0.860243	DOWN	147.1	147.1	147.1	25.8748	25.8483	25.9565	47	8	39	57576	99825.3	11817.7	64243.8	38580.9	96185.3	100566	101259	120509	108329	101276	89361.3	81116.1	15497.2	16208.1	17886	24175	24248.2	20438.9	26010.2	27798.6	25778.1	27474	6221.31	32182.4	33336.4	41272.4	42500.1	47765.6	52649	61127.8	64076.2
1077	0.98431	M56T37	1.53327	-0.616615	-1.85899	0.101311	0.781113	DOWN	56.1	56.1	56.1	36.5913	35.9125	36.7653	101	8	40	96280	172564	89029.2	112546	45413.6	118582	120240	105588	110452	145999	151398	325390	302865	141836	139353	182626	163073	136203	132765	167018	158426	254379	124927	140066	147807	114690	104625	87277.6	90363.5	107114	87299.7	119792
1217	0.97977	M177T28	2.61767	-1.38828	-1.50364	0.174199	0.677303	DOWN	177.1	177.1	177.1	27.8389	27.8128	27.9766	46	8	23	223424	369418	423763	141125	155502	10085	6783.42	227151	259364	172172	201632	1.04636e+06	1.03179e+06	140620	147419	49517.6	39476	106330	133742	109268	94936.1	87141.5	109197	58601.9	48435.3	165418	133906	55399.9	45758.9	75931.4	79834.3	86679.2
267	0.97847	M99T25	1.97969	0.985274	5.44293	2e-06	0.860255	UP	99.1	99.1	99.1	24.8662	24.835	24.9663	48	8	40	86736	50633.8	8954.87	100239	54050.5	66350.1	58637.4	44826	52176.5	44601.9	54941.5	42776.6	40760.5	233494	218169	182493	169750	118175	245018	149486	127945	84427.6	133461	169589	111761	131534	100531	98377.4	102586	58835.1	68533	89071.1
254	0.97548	M58T14	1.41513	0.500933	5.59496	1.23e-06	0.860255	UP	58.1	58.1	58.1	14.4659	14.4101	14.9381	47	8	32	50032	294099	19876.7	416187	130657	282580	286185	270821	270589	300627	301205	320416	320365	481707	479754	398692	396157	502940	481621	417908	433689	414546	408428	318284	314767	475661	27890.3	497149	479718	498825	494105	494807
1237	0.97001	M119T28	2.29384	-1.19776	-1.45626	0.186594	0.654485	DOWN	119.1	119.1	119.1	27.934	27.8028	28.3701	53	6	38	121552	170204	184108	74200.4	66058.5	3076.73	3143.96	117001	119493	93438.8	108348	460274	456853	92818.4	105921	37336.7	37472.1	54261.1	98975.4	66849.1	74184.6	54734.5	60909.2	44049.4	31477.5	84324.8	75696.5	26539.2	26654.1	40634.5	44113.4	60742.2
627	0.96497	M89T24	1.27334	0.348614	3.68546	0.00161884	0.859402	UP	89.1	89	89.1	24.0219	23.7398	24.3891	70	8	32	251264	1.47366e+06	237122	1.87646e+06	443496	1.32707e+06	1.37716e+06	1.05832e+06	1.40104e+06	1.66487e+06	1.83854e+06	1.56285e+06	1.5594e+06	2.02114e+06	2.83581e+06	1.99001e+06	1.99639e+06	2.51627e+06	2.04448e+06	2.01133e+06	1.96185e+06	1.66292e+06	3.11007e+06	2.56543e+06	1.92843e+06	1.8894e+06	1.45799e+06	1.4091e+06	1.45272e+06	1.79284e+06	1.89587e+06	1.40883e+06
1221	0.96141	M151T28	2.58509	-1.37021	-1.49214	0.17697	0.672339	DOWN	151.1	151.1	151.1	27.8389	27.8094	27.9766	59	6	33	28040	47303.8	54205.5	18298.7	20568.2	670.993	496.062	29847.7	32689.3	22407.1	26628.3	133784	131907	20134.7	18337.1	7171.34	5863.96	12461.4	21988.2	15043.9	12619.5	10992.1	14882	7923.71	5820.05	21560.9	18002.1	7180.18	5640.82	9031.37	10446	11702
1222	0.95904	M126T28	2.23151	-1.15802	-1.48906	0.177504	0.671374	DOWN	126.1	126.1	126.1	27.9341	27.8061	27.9734	48	6	35	64960	92731.2	95682.3	41555.4	38348.5	2568.71	1418.84	80373.9	65154.9	51864.9	58776.4	242614	239078	45844.7	57708	22494.1	21972.7	39736.4	66094.3	37410.9	40870.4	30805.2	41479	25531.8	12827.6	46396.7	39403.1	19039.8	11492.7	27780.7	30601.7	24488.9
603	0.95782	M101T24	1.25934	0.33267	3.84281	0.00118428	0.859632	UP	101.1	101.1	101.1	24.0711	23.9299	24.9105	93	8	40	1234432	8.1136e+06	1.19827e+06	1.02178e+07	2.19407e+06	7.35613e+06	6.59761e+06	1.02041e+07	6.72244e+06	8.39829e+06	8.93119e+06	8.42941e+06	8.26966e+06	1.48962e+07	1.39954e+07	1.17926e+07	1.07169e+07	1.03375e+07	1.09598e+07	1.05746e+07	9.50129e+06	1.06574e+07	1.1209e+07	1.93697e+07	1.29601e+07	8.38356e+06	1.07385e+07	1.02739e+07	1.12298e+07	9.10098e+06	9.30015e+06	9.65919e+06
237	0.95748	M30T6	1.91673	0.938649	5.87617	5.02e-07	0.860255	UP	30.1	30.1	30.1	6.07748	6.05437	6.09387	43	4	39	16768	83429	10505.9	159911	78894.9	84734	83454.2	87805.1	89540.2	91787.3	95002.7	65739.4	69369.1	106323	108980	71767.4	77163.1	118196	135309	72453.4	70478.1	93935	119673	100680	93590.8	140491	144558	140963	141738	108960	123296	115080
256	0.95603	M53T34	7.88633	2.97935	5.62763	1.35e-06	0.860255	UP	53.1	53.1	53.1	34.0663	33.5875	34.3419	58	3	37	52720	5222.4	3742.6	41185.6	39541	454.925	554.285	2633.1	4553.1	7382.51	7355.41	8455.61	10390.3	63612	62099.4	29867.7	26898.2	22969.9	32122.6	59678	54106.9	64384.2	77817.8	198590	157968	97507.7	80504.3	21732.2	16449	28598.9	26720.8	20464.8
1119	0.95305	M68T37	1.50087	-0.585802	-1.72981	0.12366	0.754423	DOWN	68.1	68.1	68.1	36.6013	36.5816	36.7718	71	8	38	33184	58890.6	31430.5	39237.5	14962.1	38241.7	39814	33582.6	38710.3	50305.3	53253.7	112341	104876	45829.7	45270.3	59855.2	52749.3	44244.8	44019.7	55819.2	50042.7	41820	40677.2	45301.1	46844.4	39828.7	36832.9	27907.2	30066.5	36443.6	29680.1	43802.6
1229	0.95212	M150T28	2.58361	-1.36939	-1.48227	0.179526	0.667691	DOWN	150.1	150.1	150.1	27.8373	27.8126	27.9766	66	6	35	45048	76703.6	88457.7	29688.5	33438.3	804.544	591.233	48538.7	53273.3	36043.8	41692.5	216783	215902	31842.2	31229.7	10724.3	11015.8	21575.6	35914.6	23000.6	20266.6	17785.3	25026.3	14051.6	8700.48	35247.8	27897.3	12155.2	9709.06	15337.4	16617.5	18127.1
1195	0.94742	M67T28_1	2.17679	-1.1222	-1.5623	0.159143	0.702894	DOWN	67.1	67.1	67.1	27.8832	27.5639	27.9733	64	8	36	46568	88475.7	85000.5	40645.1	36970.6	26013.6	23876.4	54603.1	61395.4	42711.7	50049.5	225516	223639	41952.5	45321.1	33072.5	32003	30244.1	53938	70272.6	31832.6	23464.6	30783.5	40450.4	13227.3	43147	36401.6	15071.9	12949.9	22068.5	25647.5	27316.3
422	0.9451	M55T33	1.84946	0.8871	4.50605	6.26e-05	0.860223	UP	55.1	55.1	55.1	32.8432	32.7578	33.2039	49	8	40	390848	216488	65596.4	400385	212385	265420	265112	138013	149175	276297	298449	170936	168504	667143	602050	519513	438113	396635	537445	522991	478848	625139	98470.3	1.11653e+06	876287	668078	570667	408374	415156	377333	350652	439208
880	0.94501	M229T40	2.07178	-1.05087	-2.31675	0.0461937	0.831328	DOWN	229.2	229.2	229.2	39.6674	39.5986	39.8806	39	8	31	41360	227145	135197	109637	107301	378063	417830	119226	124985	291744	302560	91873.8	90877.8	130279	351563	129368	280263	92464.7	105796	127369	339405	489457	120993	104488	112623	261532	125792	42916.2	40896.7	44730.3	40738.2	72709.1
997	0.93822	M69T14	1.50348	0.588302	2.03882	0.0712665	0.810953	UP	69.2	69.1	69.2	14.4889	13.6624	14.6988	41	5	29	149248	425921	277670	640362	238751	69942.4	58189.1	588949	243304	471291	469921	749417	756354	318881	389922	104730	359125	835456	778497	593439	357216	280002	425630	284793	755607	739262	822744	937073	795548	896197	825672	809476
511	0.93668	M105T28	2.52981	1.33903	4.16016	0.000298847	0.860099	UP	105.1	105	105.1	27.8077	27.793	28.9079	58	6	37	317504	188784	133287	477589	322407	6545.18	19052.5	119953	202659	200889	260970	348622	351582	665019	659314	951028	896827	566393	573373	711324	676762	499640	528314	380140	377933	466876	481858	241087	237327	203135	212631	404224
1238	0.93529	M92T28	2.41687	-1.27314	-1.45308	0.187074	0.653569	DOWN	92.1	92.1	92.1	27.9373	27.8062	28.3768	68	6	31	31608	43215.7	48577.1	17880.9	18994.2	739.845	270.364	26510	32929.2	20880.2	25469.8	114794	124133	20745.6	19526.7	9395.69	9458.74	15278.7	21303.6	10860	25841.6	8870.19	14913.6	7449.54	4981.9	20089.3	17565.8	4852.83	3605.92	8665	9135.26	11209.6
270	0.93455	M29T34_2	8.77031	3.13263	5.50052	2.24e-06	0.860255	UP	29.1	29.1	29.1	34.0762	34.0597	34.4237	53	6	40	178240	16103.9	10069.7	141236	142106	2464.75	2630.02	21667.3	22770.5	25730.9	28338.4	12849.8	12379.4	237524	232414	119014	106164	85830.5	120461	222867	199501	234795	284680	697295	563326	350456	294546	85407.5	69066.3	104813	102556	75650.7
353	0.93165	M84T13	1.19271	0.254243	4.83208	1.61e-05	0.860247	UP	84.1	84.1	84.1	12.8312	12.8164	12.9213	48	8	40	43272	100514	5150.88	119884	22585.4	91591.5	97809.8	103059	107248	100189	106158	96726.1	101327	101593	109832	103617	105893	121884	120909	111990	112243	115501	110178	93209.5	99975.8	112326	125012	131309	134436	126585	125232	136298
1236	0.93	M149T28	2.49902	-1.32136	-1.46879	0.182891	0.661469	DOWN	149.1	149.1	149.1	27.8356	27.8094	27.9537	64	6	38	104920	180600	205491	72268.6	80398.5	2797.22	2245.83	117034	125913	87056.5	100532	505362	503861	77071	75110.5	27501.6	26650	51035.1	86797.3	56051.6	47099.6	43608.5	58906	33883.3	22905	82744.9	69103.6	28203.7	40026.8	36820.4	40470.3	45421.1
277	0.92598	M117T21	30.5108	4.93125	5.44574	3e-06	0.860254	UP	117.1	116.9	117.1	21.4115	21.405	21.6246	26	1	25	35624	1440.83	1093.44	43961.1	49321.5	1154.27	348.197	1802.56	1514.41	3108.58	2830.53	310.084	458.043	16661.9	14912.4	2534.33	2172.26	2780.72	7741.07	1949.1	1571.85	556.462	887.321	25114.4	11053.4	1262.57	2162.32	81916.1	82664.6	136171	200112	151829
405	0.92384	M88T50	2.07117	1.05044	4.58068	4.43e-05	0.860233	UP	88.1	88.1	88.1	49.7873	49.784	50.1809	42	3	36	28320	17194.6	6118.04	35613	21437	27575.6	25433.3	15107.8	18164	13780.4	13779.6	12492.7	11223.8	34241.3	35148.3	63471.2	53119.2	34348.2	68325.1	68627.6	56363.3	52350.1	83970.9	47568.4	34487.1	40607.7	76385.8	20157.5	47716.1	34628.4	24226	28006.5
1240	0.91983	M135T28	2.46598	-1.30216	-1.45188	0.187366	0.65301	DOWN	135.1	135.1	135.1	27.8324	27.8094	27.9471	61	6	38	115336	197150	224864	79948	88538.1	2220.95	2106.86	128139	137501	94499	109419	552789	550525	86589.8	84262.2	29405.3	30043.8	58294.7	95761.5	62366.2	54134.8	49104.2	66501.9	36501.7	25633.6	92841.9	78092.4	31384.7	26470.7	41912.6	45364.7	50430.4
278	0.91617	M56T34_2	11.0381	3.46442	5.39059	3.27e-06	0.860254	UP	56.1	56.1	56.1	34.0761	34.0565	34.2402	38	3	35	68728	4703.76	3533.75	51920.6	54831.1	564.885	674.076	6573.91	6741.81	8164.4	9741.19	2409.96	2759.85	88813.9	84902.4	43112.1	36697.6	29981.3	43832.6	82219.1	73308.3	87537.7	106514	269431	214874	131536	109329	31311.8	24185.3	38953.5	36895.5	27930.6
415	0.91425	M57T26	1.43445	0.520493	4.51196	5.29e-05	0.860228	UP	57.1	57.1	57.1	25.9927	25.3531	26.2911	57	8	40	91512	103393	14800.4	148311	53564.8	123490	123965	88234.7	92527.4	90411.4	91741.5	109849	106924	122035	123176	88455.4	89553.3	142137	133660	134474	129780	111908	106120	98915.6	106658	121258	129052	149622	147191	130012	117840	154232
335	0.91381	M281T29	2.30227	1.20306	4.91664	1.16e-05	0.86025	UP	281.1	281.1	281.1	28.8817	28.8653	28.9407	35	4	31	109600	46471.3	13171.1	106989	72061.8	44094.9	55249.6	49095.6	71810.4	39984.6	47143.9	36230.7	28160.5	41757.8	48268.9	38283.1	59540.4	66651.2	94891.1	81635.7	64357.6	51190.1	80401.8	17001	29401.5	85371.4	111854	115261	138989	110827	135063	147219
279	0.91169	M54T34	12.2077	3.60972	5.37637	3.47e-06	0.860254	UP	54.1	54.1	54.1	34.0761	34.0565	34.3188	40	3	36	81264	4806.75	3729.15	58679.3	62822.7	316.373	207.767	7268.74	7325.57	8575.94	9342.99	2576.76	2839.84	100815	97550.2	47556.5	42250.2	34351	49197.1	93259.7	84687.7	97939.9	120579	307388	245397	151938	124615	34210.2	27003.7	42918.1	40794.4	28285.6
1244	0.91165	M94T28	2.5291	-1.33863	-1.43961	0.190575	0.646818	DOWN	94.1	94	94.1	27.9373	27.8094	28.3768	88	6	34	52824	89950.7	105150	35566.2	42455.1	1062.24	897.968	58130	55664.4	42637.4	48411.4	256379	256423	40139.2	38648.8	14963.2	6283.86	24621.1	45669.8	32337.3	29449.1	17467.1	24870.1	17339.8	9475.42	45976	33406.4	8882.88	8284.01	20983.3	21872.5	19921.3
397	0.90967	M71T29	3.98514	1.99463	4.62892	3.86e-05	0.860235	UP	71.1	71.1	71.1	29.3606	29.3539	29.6622	44	4	39	53696	15374.2	15201.8	61268.5	52693.2	5338.52	5691.15	2821.21	3379.02	13489.9	14274.4	39555.6	38444.1	24017.6	19930.9	7215.23	8351.48	32418.2	30960	11945.2	11865	36414.7	30669.6	10886.7	12580.9	35347.8	37163.4	41523.2	41103	64761.8	58787.5	50016.4
282	0.9072	M42T34_2	10.1799	3.34765	5.3391	3.89e-06	0.860254	UP	42.1	42.1	42.1	34.0761	34.0597	34.6468	40	3	36	84536	6130.27	4051.15	62405.3	66043.6	995.05	535.593	8421.88	9654.99	9734.6	10716.6	4757.62	4225.78	105523	103042	51631.5	45675.8	36572.4	52415.7	98270.4	89378.4	105257	127220	324399	259235	158768	131940	36336.7	29051.3	45658.9	44081.8	31682.5
1239	0.90498	M80T28_2	2.57067	-1.36215	-1.45138	0.187286	0.653163	DOWN	80.1	80.1	80.1	27.8471	27.8093	27.9733	24	4	11	20728	33270.7	38961.9	12942.4	16024.9	376.574	279.219	20321.8	24112.4	14871.7	16500.8	94855.9	94847.5	14262.6	14764.3	4121.31	3060.15	9788.97	17602.7	10186.1	9642.72	6864.1	9992.6	5409.85	2298.82	17778	11998	4399.71	2356.76	5081.06	5908.92	8362.84
266	0.90494	M29T6	1.8484	0.886279	5.45269	1.95e-06	0.860255	UP	29.1	29.1	29.1	6.0774	5.62493	6.09058	49	8	40	264512	1.47867e+06	219923	2.73318e+06	1.36948e+06	1.49875e+06	1.51358e+06	1.59175e+06	1.62314e+06	1.62558e+06	1.69277e+06	1.07469e+06	1.2091e+06	1.81127e+06	1.85435e+06	1.35991e+06	1.32132e+06	2.01416e+06	2.22136e+06	1.21404e+06	1.20235e+06	1.59628e+06	2.08256e+06	1.73666e+06	1.62773e+06	2.41995e+06	2.49491e+06	2.35578e+06	2.35762e+06	1.79842e+06	2.09504e+06	1.92339e+06
1288	0.90445	M67T25	1.63552	-0.709748	-1.29577	0.227968	0.56696	DOWN	67.1	67	67.1	25.4286	25.2909	25.5205	33	4	24	45640	54053.1	43254.6	33049.5	33984	3742.51	2368.09	52641.4	52566.9	44018.9	44850.4	115620	116617	25753	28109.1	20255.8	19729	28325.4	30294.7	38772.5	34654.3	22465.7	21424.3	36968.7	31657.7	22015.7	22796.8	7707.73	5576.13	10191.9	9462.74	9701.05
288	0.90361	M55T34_2	9.83001	3.29719	5.31289	4.18e-06	0.860254	UP	55.1	55.1	55.1	34.0762	34.0564	34.6468	51	6	38	457344	33750.8	23281.3	331771	350928	4610.29	3654.03	46780.5	48962.8	56553	63480.3	24054.3	21911.5	559787	548090	268671	241458	194034	271581	522609	473901	557073	677677	1.7254e+06	1.38335e+06	842142	700289	192264	150335	241931	234530	168410
287	0.90282	M82T34	11.3728	3.50751	5.31663	4.17e-06	0.860254	UP	82.1	82	82.1	34.0712	33.5646	34.2402	48	5	36	88896	5635.82	4322.54	64094.8	68866.7	483.61	544.012	8097.98	8789.86	9374.95	11515.2	3948.67	2332.24	107514	104597	50706.3	45329.6	37353.8	52251.4	101095	90255.9	107059	131411	338757	269464	165052	136979	35831.7	29353.3	46487.1	45586.6	32856.6
301	0.90103	M95T26	9.32522	3.22114	5.23024	5.51e-06	0.860253	UP	95.1	95	95.1	25.8812	25.7566	26.0419	28	0	21	23976	1907.3	1187.39	17786	19016.5	410.587	487.55	3020.82	2808.85	1302.25	1138.98	2952.2	3137.16	26215.2	37639.1	2903.72	7698.93	26360.9	32479.2	46211.5	38083.5	3754.82	4355.59	5439.61	5362.28	4772.56	4131.04	1801.56	984.137	1544.79	1464.78	20389.9
1268	0.90036	M91T28	2.32102	-1.21476	-1.39837	0.202279	0.623326	DOWN	91.1	91.1	91.1	27.9307	27.8061	28.9014	88	6	38	131392	227597	258045	98059.3	101558	3335.07	2631.28	137001	153115	117884	137616	637677	631520	111684	106525	49779.5	43670.2	73740.5	122067	88721.5	78407.1	62990.6	83692.7	45889	31924.8	109513	91779.2	45383.8	38110.1	48975.5	53908.1	66411.1
1230	0.8994	M42T28	1.64474	-0.717857	-1.47545	0.180662	0.665603	DOWN	42.1	42.1	42.1	27.9569	27.5667	28.3701	89	8	37	34168	58383	43083.6	35496.8	18519.5	39873.4	36697.2	33421	38161.8	28701.1	34264.6	128447	127498	50081.3	47120.8	25891.7	23567.7	32453.7	56431.2	35650.5	31354.3	24972.5	34769.5	31135	22438.3	45525.2	38103.3	30993.2	29629.3	28047.5	31282.8	33558.7
290	0.89875	M70T34	13.3853	3.74258	5.29916	4.5e-06	0.860253	UP	70.1	70.1	70.1	34.0663	33.5875	34.2402	54	3	38	176064	9339.16	7617.48	125007	136995	1185.45	505.07	12475.6	14677.7	17161.2	19959.1	4545.74	4203.42	213640	206626	101612	90050.7	70306.3	100290	198773	178470	212624	259551	673790	535851	324403	264412	69506.3	55908.2	87644	85018.3	62730.8
1273	0.89776	M83T28	2.18283	-1.1262	-1.38309	0.205776	0.616036	DOWN	83.1	83.1	83.1	27.8487	27.57	27.9865	27	6	15	23600	40927.6	44388.8	18749.8	20807.3	812.248	10596.6	23922.1	27327.1	16594	25244	112079	110846	19479.4	17123.4	4802.59	4863.39	12191.3	22782.7	13939.8	11079.7	10586.2	13750.4	8933.22	6869.78	19313.2	16505.8	19036.7	16047.7	6432.18	9636.24	11543.8
340	0.89748	M55T61	2.40924	1.26858	4.91642	1.21e-05	0.860249	UP	55.1	55.1	55.1	61.0189	61.0091	61.0223	36	6	30	15489	9708.13	2520.77	23389.2	16672.5	12274.2	6586.84	7999.67	9309.46	7448.48	8781.49	11630.8	13634.2	25785.5	26689.6	35838.8	25385.2	22762.3	26657.1	30711.2	29294.4	34532.4	32199.8	24778.4	28151.8	21595	21788.2	12575.2	13960.8	41582.3	25859.1	33251.4
291	0.89446	M109T34	7.71145	2.947	5.28282	4.53e-06	0.860253	UP	109.1	109.1	109.1	34.0729	33.781	34.6172	45	5	37	67912	6496.17	3709.52	50094.9	51532.8	2007.37	2081.15	7667.76	9052.07	9760.23	11964	3742.46	5694.32	82160.6	79733.9	37805.5	34160.4	29321.3	41197.2	74975	68039.3	83031.4	100939	257030	204140	126209	103792	30315.9	25156.7	36643.8	35178.3	25507
1234	0.89427	M136T28	2.30072	-1.20209	-1.46731	0.182596	0.662018	DOWN	136.1	136	136.1	27.934	27.5077	28.3768	99	8	39	185600	248929	266052	108196	118517	25096.7	21715	151267	170011	130846	152362	672148	667987	119259	113362	49391.1	46525.3	78496.2	129885	94969	82021.1	66760.1	91485.4	51057.2	35210.1	120249	99836.7	44261.2	30051.7	52229.4	63108.2	64256.2
303	0.89295	M89T34	25.2246	4.65676	5.24298	5.7e-06	0.860253	UP	89.1	89	89.1	34.0762	33.5974	34.6959	33	0	31	36008	993.174	758.443	25052.4	28972.8	99.3726	136.365	1793.01	1282.81	1968.09	1585.19	368.732	711.83	44035.9	42228.7	18626.3	16692.5	13542.5	20580.4	41791.4	36637.9	43830.4	54187.3	139509	112119	68392.6	56285.7	14162.7	8405.94	17052.3	17798.7	11169.5
718	0.89257	M77T28	2.0908	1.06406	3.22776	0.00556823	0.857274	UP	77.1	77	77.1	27.8031	27.1438	28.3702	63	8	40	327680	263418	205225	550755	326187	40576.1	39713.6	169754	188308	266373	274843	564369	563409	730537	722295	1.01544e+06	950809	618926	640248	768578	731914	569609	578469	419195	431622	553325	529583	271216	271607	252170	237988	448262
329	0.89242	M43T34_2	4.90545	2.29439	4.96163	1e-05	0.86025	UP	43.1	43.1	43.1	34.1089	34.0597	34.8205	58	3	39	108272	18518	16701.3	90839.3	84284.3	4821.71	3376.57	12712.6	14878.1	44914.1	44763.2	11561.4	11116.5	146853	142604	72814.4	64878	54984.6	76042.7	135214	122585	142897	173234	429927	340102	214127	178092	55483.6	44206.1	68650.6	66141.8	50510.4
1266	0.89197	M108T28	2.32805	-1.21912	-1.40077	0.201582	0.624766	DOWN	108.1	108.1	108.1	27.8389	27.6193	28.367	75	6	37	52480	88610.2	100518	38061.9	39609	516.715	1046.9	56066.1	63179.6	44229.7	50009.2	249306	244528	43125.2	41401.8	16378.4	15777.1	29687.4	47853.8	32271.3	28007.5	23990.3	33095	17673.4	12806.2	44631.2	39025.6	15654.3	12994	20680.4	22810.8	24999.2
273	0.89067	M44T6_1	2.2692	1.18218	5.41324	2.41e-06	0.860254	UP	44.1	44.1	44.1	6.07416	6.04852	6.09058	46	6	40	79200	266160	49809.8	603969	378638	271291	274486	288038	288645	306459	318661	174062	207637	375081	371320	280689	258114	398146	433534	238206	239743	331527	428766	367336	348492	469580	498017	467391	466312	368754	419809	374430
294	0.89054	M124T34	9.5201	3.25098	5.26479	4.95e-06	0.860253	UP	124.1	124	124.1	34.0712	33.3941	34.2434	42	3	36	40360	3061.68	1901.66	29147.5	31046.9	806.52	1020.01	4182.34	4549.99	5507.94	4876.25	1741.81	1808.6	48395.7	46858.2	21944.1	19830.4	16384.6	23609	44599.4	40390.5	47454.4	58551.6	154400	122322	74264.5	61666.4	17626	13762.7	20810.9	21242.2	14539.4
297	0.89051	M96T34	11.6515	3.54244	5.24712	5.33e-06	0.860253	UP	96.1	96.1	96.1	34.0762	34.0597	34.6534	41	3	35	149056	8809.55	6125.45	102644	112270	983.441	759.904	12306.3	14523.7	13262.5	16357.8	6725.17	5557.61	173708	167597	82327.1	71945.4	58472.2	83691.7	163130	146265	174200	211757	551852	439157	264388	220286	57682.2	45309.7	73202.4	72326.9	50094.4
300	0.88964	M101T34_2	13.8175	3.78842	5.23604	5.51e-06	0.860253	UP	101.1	101.1	101.1	34.0761	34.0564	34.2434	41	4	37	214848	10701.6	9086.24	147869	164433	465.691	272.489	15977	17736.2	16793	24176.5	3431.8	6760.33	251344	243202	119284	104313	83054.7	117895	235514	212942	250280	309931	804909	644052	388179	317256	82565.2	63609	104281	99900.2	69801.9
302	0.88934	M98T34	17.0564	4.09224	5.24595	5.54e-06	0.860253	UP	98.1	98.1	98.1	34.0762	33.6695	34.2402	31	0	30	39592	1609.24	1207.21	27447.8	31034	221.153	310.48	1834.16	2487.98	2956.84	3303.48	793.953	965.86	47067.2	46588.6	22124.8	19330	15167.5	22405.8	44316.8	39852.7	47269.8	58036.5	151203	120692	72530.6	59634.3	15658.4	10254.7	19594.4	17703.3	12394.9
304	0.88844	M108T34	11.2731	3.49481	5.21539	5.76e-06	0.860253	UP	108.1	108.1	108.1	34.0762	34.0597	34.3155	40	2	36	47440	2926.77	2308.98	32993.8	36094	181.988	93.8465	3610.85	3681.29	6071.03	5892.27	1716.88	2165.97	55260.6	54245.8	26760.5	23381.7	18291.5	26113.8	52331.3	47197.8	55920	68759.4	176931	141079	86356.8	70551.5	18811.5	14246.2	23190.5	23016.1	16865.4
702	0.88655	M29T24	1.51254	0.59697	3.26488	0.00454814	0.85783	UP	29.2	29.1	29.2	24.0152	23.8447	24.5564	163	8	40	786432	2.8978e+06	1.01325e+06	4.38303e+06	1.77325e+06	4.14653e+06	3.73442e+06	3.40702e+06	3.75771e+06	2.25271e+06	2.71049e+06	1.72799e+06	1.44555e+06	7.91517e+06	7.45685e+06	6.4577e+06	5.95748e+06	3.91406e+06	6.10607e+06	5.84148e+06	5.2708e+06	4.42866e+06	6.04551e+06	1.01455e+07	7.04335e+06	4.68152e+06	3.9187e+06	3.79306e+06	3.83676e+06	2.48475e+06	3.05934e+06	3.52414e+06
305	0.88497	M88T34	11.8099	3.56193	5.20099	6.1e-06	0.860253	UP	88.1	88.1	88.1	34.0696	33.5941	34.6468	55	6	37	480320	28206.2	22031.9	333113	367488	1231.22	1165.11	41541.3	46418.4	46309.7	56682.8	15905.6	16395.2	565435	549339	267453	239345	186240	265358	532678	478256	567635	696204	1.79683e+06	1.44069e+06	868466	720691	184918	145098	234898	226771	158425
1260	0.88464	M93T28_1	2.32171	-1.21519	-1.41075	0.198504	0.631057	DOWN	93.1	93.1	93.1	27.8356	27.8093	27.9734	68	6	39	264064	463481	520203	199629	214799	9442.63	4970.66	297515	343629	225590	263134	1.28457e+06	1.279e+06	222437	210845	86299.3	78453.7	146840	243884	158773	137891	123387	168520	95884.9	66434.6	233712	196548	83841.9	68496	105499	115281	128708
308	0.88378	M61T34	37.7716	5.23923	5.20288	6.51e-06	0.860252	UP	61.1	61	61.1	34.068	33.5875	34.2402	44	1	35	116672	2064.66	2000.79	77985.5	92180	188.293	49.9769	3836.1	2002.62	3000.49	5736.46	848.846	854.488	140130	136159	64552.6	55948.4	43436.3	65557.8	131675	118303	138963	165945	442261	356295	212902	176817	42868.5	33695.1	56561.8	52606.5	34041.1
311	0.88196	M41T34_1	6.92763	2.79236	5.13159	7.15e-06	0.860252	UP	41.1	41.1	41.1	34.0827	34.0499	34.6435	55	6	38	345216	37360	22264.8	258816	268360	5301.92	5204.05	40050.5	43676.6	65909.2	60588.2	39671.5	38478.3	436189	422935	211657	188884	155115	215686	405842	367650	432169	524395	1.32083e+06	1.06157e+06	653802	541360	150626	120694	190863	183736	134945
313	0.88075	M39T34_1	7.42151	2.89171	5.12838	7.35e-06	0.860252	UP	39.1	39.1	39.1	34.0762	33.9318	34.4073	48	5	37	123104	12186	7344.54	90438.4	95096.9	1015.12	1312.02	12869.5	13671.8	19213.5	20694.1	13764.8	14947	152098	147960	74086	65582.9	54250.3	75183	142601	129834	151973	183194	467880	373956	229966	190541	52090.9	41847.3	67046.4	65763.8	46750
432	0.88037	M45T29	4.21555	2.07572	4.43293	7.23e-05	0.860218	UP	45.1	45.1	45.1	29.3605	29.3539	29.3704	45	5	40	227008	51632.9	57935.1	217661	198313	9768.97	12697.9	8011.29	9633.53	46590.8	41785.7	142997	141579	72667.9	74846.2	30165.5	34116.1	118778	109921	38072.7	38215.2	114768	104770	34021.6	41850.9	115509	134437	149965	138127	216691	203452	175792
310	0.87904	M110T34	10.6893	3.4181	5.15487	6.97e-06	0.860252	UP	110.1	110.1	110.1	34.0795	34.0564	34.6468	55	6	38	235840	15285.2	11800.3	163388	179783	664.303	522.817	22530.2	24351.2	26109.5	29909	8485.14	9709.71	275767	267960	130125	115260	90898.2	130796	256905	232295	276456	340599	882595	706275	423952	351541	92030.2	71679.4	115788	111843	78871.5
1261	0.87844	M65T28	2.32972	-1.22015	-1.40787	0.199187	0.629671	DOWN	65.1	65	65.1	27.8471	27.5044	28.3701	62	6	31	55672	97354.8	109679	41788.3	46504.9	788.339	1030.77	63175.1	70305.2	47936.9	55823.1	270230	269549	48010.3	45218.5	14643.9	15004.4	32026	51903.1	37061.4	31190.3	25708.3	36770.7	19362	1900.06	49539.7	40155.8	15974.7	12791.1	21884.9	23770.5	27902.8
413	0.8776	M87T13	1.17968	0.238398	4.48564	5.17e-05	0.860229	UP	87.1	87.1	87.1	12.8312	12.8165	12.9213	48	8	40	60016	140515	7635.77	165763	31236.9	128154	134709	145118	151883	142120	146216	134565	141357	137691	150258	141779	145426	167558	167888	152932	153647	158463	149547	128295	135845	155752	169575	181871	183686	175023	173182	188088
314	0.87718	M87T34	15.4051	3.94534	5.14957	7.42e-06	0.860252	UP	87.1	87.1	87.1	34.0794	34.0598	34.2402	29	0	29	40296	1752.38	1446.07	26995.7	30834.1	175.316	227.651	3112.35	3174.18	2421.76	3544.43	645.027	718.37	47183.8	44401.3	21210.2	17459.6	14702.6	21924.2	43067.7	38949.1	46597.8	57300.7	149624	120764	71032.3	60045.7	14090	9933.23	18587.1	19088.8	13274.7
1256	0.87713	M85T28	2.1693	-1.11723	-1.4127	0.197767	0.632549	DOWN	85.1	85.1	85.1	27.8373	27.5077	27.9636	50	7	33	28152	51056.4	54118.5	23535.9	23150.4	6796.97	1246.27	32101.6	37276	26703.6	31668.9	135687	136971	27759.6	24689.6	9072.47	21341.4	18174.8	29494.1	22630.7	17244.4	14527.1	19540.3	14230.7	7696.13	27137.1	22149.3	8935.5	7123.77	12957.5	12464.7	16268.3
504	0.87633	M74T38	2.67035	1.41703	4.0358	0.000270511	0.860114	UP	74.1	74	74.1	38.1524	37.785	38.2081	26	3	22	30984	13079.2	8930.05	34926	27810.1	17166.7	28208.3	8506.74	6046.03	22396.8	1116.84	10625.9	10566.3	75314.1	63195	45308.9	38114.2	32496	44806.6	56766.2	51957.4	79992.4	96294.7	91894.3	78837	87854.9	69984.5	15387	13730.2	14199.6	13280.6	20211.9
315	0.87494	M83T34	8.60614	3.10537	5.14645	7.46e-06	0.860252	UP	83.1	83	83.1	34.068	33.381	34.4893	60	8	39	181696	14862.7	6761.78	127910	138101	7337.98	7292.49	17841.6	18292.3	21889.8	23765.3	15153.6	7328.35	215032	209679	102646	91507.5	73381.6	101816	201037	181126	215841	262519	679691	544637	329635	271041	73309.8	58123	91277.1	88758.4	62595.3
437	0.87472	M69T13	1.16709	0.222922	4.33656	8.92e-05	0.860209	UP	69.1	69.1	69.1	12.8328	12.8165	12.9213	48	8	40	166272	408273	22927.9	476493	85268.3	373987	388023	426812	443039	408416	424708	391825	409374	408784	442762	420713	428402	484429	488760	446586	445613	463510	444557	383858	402558	449277	486121	523124	529281	496170	493559	538803
740	0.87441	M41T24	1.4312	0.517226	3.04873	0.00874986	0.855514	UP	41.2	41.1	41.2	24.0645	23.3824	24.4121	121	8	38	946048	3.73726e+06	1.24985e+06	5.34877e+06	1.83452e+06	4.17502e+06	3.80021e+06	5.55513e+06	2.43663e+06	3.56444e+06	5.36497e+06	2.44515e+06	2.55655e+06	8.22627e+06	8.19972e+06	7.08543e+06	6.6314e+06	5.51559e+06	7.11947e+06	6.71405e+06	3.04356e+06	2.76768e+06	6.66293e+06	4.4004e+06	7.88061e+06	5.26772e+06	4.20918e+06	4.12303e+06	4.07355e+06	4.21381e+06	5.72522e+06	5.36435e+06
448	0.8731	M55T29_2	3.64063	1.86419	4.35029	0.00010152	0.860202	UP	55.1	55.1	55.1	29.3605	29.3572	29.6557	40	3	35	51976	14390.7	14104.9	52391.2	45358.4	4211.63	3793.05	4032.51	4108.81	13282.2	13128.9	37341.3	35227	18707.2	20030.6	7765.3	8111.36	29849.2	30158.9	10615	10488.2	28123.2	27066.7	11446.6	10789.7	30924.8	31433.8	35824.8	36771.3	51655.7	49026.5	41534.9
321	0.87122	M97T34	10.0192	3.32469	5.10976	8.19e-06	0.860251	UP	97.1	97.1	97.1	34.0745	33.663	34.2402	36	1	33	68120	4824.16	3175.11	48334.1	53383.9	652.214	593.843	5107.4	6445.89	7995.72	9462.4	4417.65	3918.17	81414.9	79103.1	38480	32931.2	27384.7	38699	77840.1	68586.9	82483.2	100261	262785	207928	125622	103568	26980.7	20958	35131.3	34170.5	24510.7
326	0.8646	M135T34	10.3261	3.36822	5.06932	9.22e-06	0.860251	UP	135.1	135.1	135.1	34.1025	33.6073	34.8173	71	5	39	156032	10106.5	7416.34	104361	116417	814.199	383.483	14960.9	14131.6	17309.2	19631.1	6662.55	6959.14	172891	168895	80747.3	72230.7	55650	81314.8	162980	147272	174989	217415	574880	458361	274259	221196	57385.1	44780.8	72447.5	71655.9	50288.7
1257	0.86237	M66T28	2.39266	-1.25861	-1.41115	0.198093	0.631891	DOWN	66.1	66.1	66.1	27.8422	27.8159	27.9734	29	6	14	21680	36786.1	42120.5	15374.6	18391.2	372.42	315.212	22406.8	27048	17464.5	20318.8	103342	103021	17894.3	17281.2	5408.9	3750.57	11836.4	19733	14111.9	11001.8	6649.12	11470.6	5951.44	4077.09	18313.7	14756.3	4759.46	2982.78	6465.01	7595.96	10367.7
458	0.8613	M70T29_2	3.98802	1.99567	4.27303	0.000124407	0.86019	UP	70.1	70.1	70.1	29.3606	29.3539	29.659	47	5	40	96976	23409.6	26047.1	93358	85594.8	4371.41	4296.77	3728.11	4922.81	21681.2	20522	65565.7	62188.9	31599.9	32174.8	12354.5	11240.1	48755.8	45413.8	16771.8	16165.2	49187.8	44471.7	16053.3	18798.1	49915.7	57981	63759.3	59347.2	97316.8	88340.2	75266.1
331	0.86108	M115T34	18.5552	4.21375	5.04392	1.06e-05	0.86025	UP	115.1	115	115.1	34.0893	34.0597	34.4237	27	1	25	27224	935.619	714.277	17360.6	20533.2	164.086	105.655	1088.98	2265.64	1074.75	1489.56	688.651	607.631	29894.9	29774.2	13815.1	11985.3	8912.24	14113.1	28584.1	24816.1	30592.7	37780.8	99287.3	79148.8	47189.7	39702.4	9297.52	6250.85	12221.4	11747.3	7941.86
410	0.8602	M57T30	2.32661	1.21823	4.51281	4.87e-05	0.86023	UP	57.1	57.1	57.1	30.4328	30.3443	31.197	76	7	40	33496	18032.4	7398.37	41954.3	29159.9	26608.1	28719.7	9943.39	11537.4	11783	13089.6	20049.2	22529.1	31913.3	31493.3	98523.5	117576	30480	32152.3	20740.6	17424.6	27530.2	32304.7	34702.8	27731.2	28345.8	23282.8	39028.6	55359.3	94292.4	81425.6	126070
1270	0.8598	M95T28	2.28105	-1.1897	-1.392	0.203606	0.620575	DOWN	95.1	95.1	95.1	27.934	27.8061	29.0195	90	7	35	54192	77474.5	86777	33964.4	37809.2	7015.3	1294.36	46127.2	53225.3	38700.1	45036	199530	228867	38338.7	36827.2	15202.7	13149.1	26094.9	43393.9	29074.5	25826.9	17664.9	26527	17215	10022.9	38204	30705.8	11030.9	10755.2	15123.7	18327.9	24226.7
346	0.85902	M145T29	2.2704	1.18295	4.87647	1.37e-05	0.860249	UP	145.1	145.1	145.1	28.6292	28.6128	28.8915	44	8	35	15775	11349.1	2704.43	25767	17694.5	15175.2	14512.7	8036.28	9117.24	11138.5	13490.3	10026.8	9295.57	62613.6	57333.8	48744.2	41161.5	21921.3	47024.6	45464.4	39395.9	31142.5	53070.4	64178.5	59336.3	38045.4	32620.4	21599.8	22897.8	11532.3	15169.2	18276
338	0.85827	M69T34	6.39186	2.67624	4.97144	1.19e-05	0.860249	UP	69.1	69.1	69.1	34.0794	34.0532	34.6468	50	5	38	305856	35248.3	20289.1	225302	237488	4269.19	3704.11	44007.8	36900.1	54966.4	54537.3	41252.4	42348.7	378754	370213	184230	162155	132054	185443	355571	320315	378688	461317	1.16675e+06	935565	572873	475261	128980	104518	163153	157552	115714
342	0.85376	M60T34_2	27.4995	4.78133	5.00318	1.22e-05	0.860249	UP	60.1	60	60.1	34.0926	34.063	34.5615	25	1	23	131456	3117.58	2801.35	85731.8	104245	202.255	120.999	3357.96	2489.52	4104.2	8551.84	1255.51	4858.35	154001	150483	72344.9	61681.3	46935	68415.7	149279	130462	154199	189753	496954	400201	240307	199244	43219.3	35585.1	57572.7	57070.5	38803.4
336	0.85361	M152T34	10.3142	3.36656	4.9957	1.16e-05	0.86025	UP	152.1	152.1	152.1	34.0762	34.0564	34.6501	46	5	38	135360	8603.53	6522.67	88738.7	100397	424.611	333.309	12722.6	12805.9	15189.9	16578.5	5719.87	5053.55	148097	143075	69426.5	61508.8	46157.9	65812.7	138890	125913	149220	185904	495122	394322	234244	190660	48565.7	37749.8	62149.2	59143.4	39902.9
348	0.85152	M67T26	6.6233	2.72755	4.91585	1.47e-05	0.860248	UP	67.1	67.1	67.1	25.9664	25.7533	25.996	32	0	22	26592	3279.96	1732.63	21724.1	23411.2	1281.44	775.398	5341.48	4941.45	2681.1	2573.45	3729.17	4916.17	31812.2	32507.6	4622.25	3578.63	32778.5	34976.4	82050.8	77862.9	8761.15	10118	2628.04	1448.32	10771.5	8793.47	5212.49	4856.58	3092.98	3014.43	26441.6
1251	0.84913	M40T28	2.02588	-1.01855	-1.42031	0.195149	0.637806	DOWN	40.1	40.1	40.1	27.9324	27.57	28.367	46	8	20	16175	30199.3	29818.7	14906.8	13835.8	7152.64	7685.32	17854.6	19951.3	15211.7	17915.7	78223.9	77599.2	19837.2	33552.9	7822.32	7506.56	11498	21929.8	15891.1	12490.7	7806.92	12504.5	8204.51	5218.03	18574.5	14845.3	7398.7	6699.99	7622.71	8736.21	12023.8
330	0.84702	M47T6	4.94224	2.30517	5.04939	1.05e-05	0.86025	UP	47.1	47.1	47.1	6.4572	6.0629	6.57363	39	7	19	201344	126929	20371.4	627313	625093	123138	124547	166170	140343	122907	131504	100111	106710	264253	270757	227451	233825	565342	201868	173659	163312	273585	323827	316247	309270	318902	805936	197743	203277	290634	715239	271829
817	0.84689	M67T24	1.21201	0.277407	2.59311	0.0231277	0.847015	UP	67.1	67.1	67.1	24.0284	23.9235	24.5497	34	5	17	91280	728739	145618	883243	189683	856678	850738	877888	859301	612652	659992	567220	545445	1.06156e+06	1.07991e+06	1.06348e+06	1.06102e+06	1.05403e+06	1.04551e+06	1.04932e+06	1.04415e+06	1.0364e+06	1.02871e+06	1.03432e+06	995910	1.00914e+06	1.00556e+06	998517	1.0033e+06	695950	718281	1.01238e+06
859	0.84584	M74T24	1.21389	0.279634	2.33928	0.0409426	0.835139	UP	74.1	74	74.1	24.0841	23.9201	24.927	103	8	40	115160	795298	186868	965401	192115	627079	527252	991931	1.10356e+06	814705	834095	750271	713490	1.29799e+06	1.21866e+06	997529	937088	1.01532e+06	979409	906008	805009	1.03909e+06	942734	1.70638e+06	1.1204e+06	736922	1.07737e+06	996608	1.06796e+06	832647	870575	916627
401	0.8444	M67T61	2.54304	1.34655	4.53583	4.1e-05	0.860234	UP	67.1	67.1	67.1	61.0189	61.0123	61.0223	35	3	32	22720	12220	4374.21	31076	24404.9	14646.3	8274.06	10245	10674.7	7739.28	9928.65	15770.3	20481.9	31547.9	33996	40113.8	29729.8	29817.7	32797.9	37183.8	37803.5	43365.1	41119.8	26340.9	31994.5	26520.8	28398.5	16610.4	18583.5	58310.1	36185.7	45003.8
365	0.84412	M67T34	5.6341	2.49418	4.7582	2.11e-05	0.860245	UP	67.1	67.1	67.1	34.0827	33.7483	34.3353	53	5	37	131776	17245.7	13546.5	97164	101816	1062.37	1031.07	12026.6	14944.3	16445.5	20051.6	36236.4	36167.9	162739	158079	75784.3	68171	60569.9	81593.8	150986	135291	161626	195426	501993	401719	247071	204223	56800.8	45832.5	72204.2	69732.4	49244.9
626	0.83914	M73T24	1.2843	0.360987	3.47038	0.00159602	0.859414	UP	73.1	73	73.1	24.0218	23.4348	24.3859	91	8	40	793728	4.3918e+06	654866	5.64041e+06	1.74176e+06	4.44214e+06	3.97112e+06	3.85865e+06	4.05611e+06	5.34013e+06	3.48949e+06	4.9986e+06	4.97815e+06	9.18636e+06	8.62494e+06	7.19877e+06	6.51352e+06	4.38446e+06	6.82163e+06	6.42627e+06	5.7494e+06	5.05148e+06	6.70411e+06	1.203e+07	7.81226e+06	5.28026e+06	4.42589e+06	4.26945e+06	4.40917e+06	5.74583e+06	6.00641e+06	4.26394e+06
366	0.83898	M123T34	7.13728	2.83537	4.76297	2.11e-05	0.860245	UP	123.1	123.1	123.1	34.0893	34.0598	34.486	52	4	36	79536	7673.05	7583.42	54764.7	60188	509.219	724.672	7782.29	7140.47	24071.4	11684.4	4281.37	5190.6	90758.2	88898.7	42218.8	36494	30656.8	43873.9	85330	76742.1	91784	113116	297460	235689	143413	117151	31311.8	24331.1	38805.2	37644.5	27831.7
364	0.83774	M91T33_1	4.64643	2.21612	4.79741	1.96e-05	0.860245	UP	91.1	91	91.1	32.5152	31.0067	32.6923	51	3	34	126248	57523.8	29603.6	267280	268488	65975.2	65694.1	21340.3	23594.9	72998.5	80868.1	28500.4	101219	392960	455067	1.0011e+06	1.12723e+06	603754	589811	786011	753952	445850	214508	117141	120153	289462	324086	110145	117580	156917	137227	272781
1287	0.83647	M79T28	2.11264	-1.07905	-1.31915	0.226071	0.571339	DOWN	79.1	79.1	79.1	27.8471	27.8061	28.3768	78	6	37	69376	122295	135825	57887.1	55796	2065.17	947.668	79449.9	91126	62146.8	71530.8	337056	334036	68334	65002.9	29009.3	28180.3	45573.8	72035.4	56587.1	48985.6	38563.1	48876.1	27412.5	19462.6	66724.2	56900	22567.2	19568.5	30046.9	33512	39736.2
925	0.83598	M41T9	1.23599	-0.30567	-2.19737	0.0545482	0.824951	DOWN	41.1	41.1	41.1	8.93377	8.92382	9.31738	58	8	33	19024	266992	61001.8	216014	54058.2	219946	218849	230233	228995	350377	369199	234665	283668	275655	277307	278100	278752	211970	225162	195108	205629	186001	232683	257191	229917	260787	216757	191482	186940	173003	198369	200699
286	0.83568	M72T5	15.154	3.92162	5.34911	4.04e-06	0.860254	UP	72.1	72.1	72.1	5.02792	4.58868	5.05102	65	0	37	91952	25224.4	12817.9	382250	421157	23564.5	34228.8	34021.8	37130.2	30032.1	31839.3	4680.11	6298.75	132730	136327	102342	98518.7	162799	164211	63314.3	84101.1	131339	162968	157449	156740	204896	217951	236451	245192	200444	238076	157112
535	0.83207	M73T26_1	1.43039	-0.516411	-3.86445	0.0004743	0.860007	DOWN	73.1	73.1	73.1	25.8746	25.8483	25.9763	48	8	40	113936	192425	25558	134526	75583.7	190797	197545	197394	232546	210837	196091	162588	151602	37593.1	40378.1	41931.2	51460.6	52260.6	46124.7	56879.8	61378.1	56338.3	61350	52361.2	70916.4	72272.4	86976.3	89504.1	98276.7	110077	130154	133854
362	0.83102	M153T34	8.58583	3.10196	4.83719	1.89e-05	0.860246	UP	153.1	153	153.1	34.0778	34.0597	34.6501	30	2	26	34392	2212.26	1593.86	18994.1	21650.7	30.695	135.174	3172.68	3392.59	3647.98	4105.99	1684.95	1528.05	37227.7	36230.9	15890.7	15199.5	11935.4	15233	33719.2	26789.5	37198.7	45869.1	118202	2629.18	60749.5	48713.9	11466.4	8345.96	14923.1	13868.9	9262.88
376	0.82872	M84T34_1	6.41789	2.6821	4.72239	2.5e-05	0.860243	UP	84.1	84	84.1	34.0762	34.0597	34.5451	45	6	37	206016	22873.4	17702.7	146799	161180	931.862	10081.3	19214.4	21847.8	32371.2	60190.8	15707.9	22642.3	249051	242562	118763	105812	82746.9	118889	234689	212213	251393	305850	788877	630259	381817	315186	80785.5	63323.3	103834	100940	71349.2
430	0.82153	M127T29	2.06983	1.04951	4.37207	6.99e-05	0.860219	UP	127.1	127.1	127.1	28.6259	28.6129	28.6555	48	8	40	35304	28873.7	7404.77	59763.8	41504.2	40434.2	38409.8	20616.8	24939.1	27038.5	32513.4	24416.9	22621.1	141504	134198	110467	98966.8	53746.6	108619	105715	93197	79940.1	124202	153971	137633	92279.9	73195.7	48184.8	53372.2	32570.8	36643.5	41496.1
1108	0.81443	M56T12_1	1.25437	0.326965	1.7111	0.118247	0.761271	UP	56.1	56.1	56.1	12.0916	12.0687	12.2261	45	6	38	18296	47711	18379.4	59847.3	17979.2	50358.3	52709.7	58400.3	62174.9	59659.6	61066.3	18787.4	18531.5	55363.7	55827.3	29462.9	41325.2	72248.6	74779.8	46702.9	43846.2	42537	45898.6	35430	34654.1	64681.9	68562.2	77993.1	79843.3	79817.8	81108.9	83862.9
387	0.81345	M71T34_1	4.2504	2.0876	4.60215	3.32e-05	0.860238	UP	71.1	71.1	71.1	34.0926	34.0532	34.4205	36	3	32	31760	6138.04	4390.69	26089.1	25599.9	10789.1	10178.7	3145.2	3558.48	3377.45	12981.6	1834.59	3239.29	44209.7	40021	20352.1	16401.9	14297	21049.6	38552.3	34591.4	40222.4	48580.8	133422	101192	58806.1	49355.6	16512.2	13749.1	25750.4	21858.6	14124.8
614	0.81242	M41T32	1.24224	-0.312948	-3.54974	0.0013188	0.859561	DOWN	41.15	41.1	41.2	32.2233	32.1021	32.5217	82	8	39	908352	5.42296e+06	547312	4.36546e+06	1.43257e+06	5.78219e+06	5.39974e+06	6.51009e+06	4.86895e+06	5.33846e+06	5.58037e+06	4.9898e+06	4.91408e+06	5.40556e+06	5.87378e+06	5.83662e+06	5.01309e+06	4.1619e+06	5.16884e+06	6.4746e+06	4.93722e+06	5.4071e+06	5.02868e+06	1.53373e+06	1.57519e+06	5.12296e+06	4.84699e+06	1.83467e+06	5.04561e+06	4.91523e+06	5.11166e+06	2.14061e+06
316	0.8093	M73T11	7.57856	2.92192	5.12029	7.74e-06	0.860252	UP	73.1	73.1	73.1	10.8161	10.3471	11.0981	78	6	35	222272	66157.6	36108.6	501380	531486	47578.8	98268.9	47231.3	44539.7	66365.8	141833	43109	40333.8	122174	180318	80370.3	100452	172799	223610	104200	74985.9	256020	251680	140031	142950	284324	333978	345556	433480	257565	309725	235154
1346	0.806	M93T47	1.81349	-0.858766	-1.1153	0.300203	0.382855	DOWN	93.1	93	93.1	46.5572	46.2423	46.9245	74	7	33	27792	29156.7	32850.3	16077.7	10250.2	7879.13	9260.99	81860.3	82615.3	14447.2	15051.8	11460	10679.1	22261.5	22771.6	35306.8	27550.8	10829.2	12190.6	31576	29613.8	30301.6	22761	29728	30122.8	19724.2	16324.3	2294.9	2822.13	21733.3	13019.9	6360.25
871	0.80573	M71T37	1.50885	-0.593448	-2.28242	0.044688	0.832436	DOWN	71.1	71	71.1	36.5979	36.3257	36.9127	90	8	37	20896	39611.1	14967.7	26252.5	15813.2	37601.2	37262.6	25164.4	26173.3	31758.2	33612.4	64825.5	60491	30564.1	20016.6	36890.8	32337.7	27972.1	29023.3	35400.5	31500.6	27068	26249.1	105355	30637.1	45754.8	36622	17915	18489.4	23060.4	7488.67	25380.5
444	0.80457	M68T34	4.48705	2.16577	4.26955	9.75e-05	0.860205	UP	68.1	68.1	68.1	34.0762	33.7417	34.6435	57	6	37	119584	19643.4	19013.7	88140.9	92129.5	1048.11	931.831	12066.1	14106.4	14418.8	16805.1	49634.7	48135.8	147084	143492	69845	61794.3	52683.3	72481.3	137104	124215	146975	178277	452129	363590	224525	186888	52456.8	39285.5	65600.3	62467.6	45623.8
399	0.80227	M126T43	5.89829	2.5603	4.55225	3.89e-05	0.860235	UP	126.1	126.1	126.1	42.522	42.5138	42.5761	38	1	37	25024	2717.92	3080.14	16031	17166.1	185.157	440.559	726.066	1034.25	2012.63	2193.49	7432.44	7718.73	11316.6	10113.7	6830.73	6143.47	13646.4	11920.7	13334	13390.2	11649.1	11098	8915.28	10797.6	12504.7	10319.3	12006.5	12265	19116	15140.5	11883.9
418	0.80148	M57T34_2	3.65578	1.87018	4.44909	5.65e-05	0.860226	UP	57.1	57.1	57.1	34.0975	34.0597	34.3614	44	4	33	43608	9641.13	4962.37	35245.9	34665.5	18487.3	15716.6	5275.74	4691.14	7271.65	7795.9	7592.03	10298.7	56982.1	54224.8	27308.8	23709.5	20276.8	28748.3	54030.4	46414.9	55895.6	67219.8	178238	137740	81704.4	69201.5	20615.9	28798.2	25404	25021.7	20331.1
421	0.80036	M79T34	4.39213	2.13492	4.43002	6.18e-05	0.860223	UP	79.1	79	79.1	34.0893	33.7417	34.4566	39	1	34	37432	6681.04	6933.7	29344	28398.2	563.096	697.869	3301.68	3138.76	21842.8	9071.6	8570.18	6262.3	47524.8	45418.9	21599.9	19813.6	17067.4	24492.3	43909.2	37564	44467.5	55898.4	141862	114592	70360	59291.4	16784.3	11927.1	22842.4	20733.5	14699.3
345	0.79917	M45T6	4.07897	2.0282	4.94796	1.35e-05	0.860249	UP	45.1	45.1	45.1	6.08725	5.57575	6.09395	50	8	40	1280000	2.32052e+06	611216	9.46532e+06	9.02975e+06	2.37624e+06	2.48871e+06	2.73065e+06	2.79386e+06	2.6624e+06	2.78723e+06	1.25952e+06	1.46552e+06	3.84737e+06	4.05366e+06	3.03921e+06	2.93948e+06	4.55584e+06	4.79021e+06	2.4558e+06	2.47805e+06	4.08127e+06	5.08674e+06	4.68748e+06	4.57269e+06	5.80764e+06	6.1627e+06	5.768e+06	5.70664e+06	4.66994e+06	5.36208e+06	4.34039e+06
885	0.79652	M125T40_1	1.81293	-0.858324	-2.26219	0.0470255	0.83071	DOWN	125.1	125.1	125.1	39.7002	39.6084	40.12	47	8	34	23312	134129	68541.8	73984.8	69170.4	230459	181348	78450.2	83334.7	182373	191079	64723.4	61267.8	217407	219738	218205	176420	65641.7	77099	96002.4	98599.4	7655.05	12232.5	82754.1	86720.8	245361	207177	32872.6	30884.4	34129.7	31055.8	52887.3
456	0.79406	M81T61	2.28726	1.19362	4.21158	0.000116838	0.860194	UP	81.1	81.1	81.1	61.0189	61.0123	61.0223	38	7	31	19840	11872.9	3895.99	27156.3	21233.6	13026.7	7752.58	9346.73	11320.3	8499.8	10411	15244.9	19380.9	28222.7	28395.6	34506.8	25700.2	26013.1	28449.8	32958.6	32170	37634.3	35703.3	24288.9	28208	23184.6	24496.2	14287.1	15557	51109.5	31427.9	41289.9
727	0.79155	M43T24	1.35867	0.4422	3.08973	0.00663573	0.856688	UP	43.2	43.1	43.2	24.0596	23.9234	24.4121	116	8	40	723520	2.99044e+06	773431	4.06304e+06	1.35259e+06	3.26743e+06	1.85282e+06	3.83925e+06	2.9975e+06	3.07553e+06	4.14198e+06	2.3302e+06	2.41881e+06	3.98568e+06	6.36229e+06	5.59932e+06	5.21012e+06	3.0848e+06	5.42516e+06	5.16753e+06	4.56552e+06	3.58626e+06	5.18182e+06	8.36088e+06	5.95482e+06	3.88551e+06	3.0918e+06	2.94201e+06	3.25391e+06	3.56446e+06	4.70044e+06	2.73268e+06
980	0.78243	M109T40	1.74623	-0.804241	-2.05723	0.0684775	0.813409	DOWN	109.1	109.1	109.1	39.669	39.3198	39.8642	44	8	35	51216	297345	162104	170279	145641	479950	513134	164408	174686	381423	398872	136003	130285	472133	464379	207004	377484	138393	163235	480717	442107	423636	196699	173230	184126	205550	432288	71252.6	67171.6	72701.2	66158.2	114082
477	0.78103	M95T34	3.73429	1.90083	4.10102	0.000168362	0.860167	UP	95.1	95.1	95.1	34.1123	33.7515	34.8336	69	4	37	50520	10183.8	8444.91	38029.3	38568.4	1094.89	920.576	5239.19	6589.69	22118.7	21992.3	13573.8	9941.39	62131.7	59622.1	28806.5	26137.7	23213.3	31921.7	58749.4	51620.6	61280.3	74302	191331	153571	94454.4	78868.4	23372.7	18196.6	29916.9	28551	21316.1
1110	0.77804	M125T32	1.30554	-0.384646	-1.72724	0.119724	0.759426	DOWN	125.1	125	125.1	32.1283	31.9381	32.3577	47	4	24	19064	168738	61374	129248	45554.8	128864	128441	267229	127003	265817	126692	156030	149827	151931	156508	154944	153863	179685	153919	152728	145986	149730	151712	149968	151573	149310	148281	140138	145441	99439.9	107802	158470
443	0.7745	M85T31	2.82733	1.49944	4.26828	9.75e-05	0.860205	UP	85.1	85.1	85.1	30.5051	30.3443	31.197	60	5	38	21176	7493.17	3414.1	21185.7	18797.9	10451.3	11305.5	2663.89	2849.44	11054.8	7778.68	6938.02	6903.75	8449.23	7333.28	43789.1	51077.5	5646.47	6981.89	9607.85	6596.95	70529.8	7967.12	5307.13	85808.3	29636.4	37671.9	15014.4	20997.6	40960.1	33362.4	51031.7
519	0.77448	M43T29_2	2.37985	1.25087	3.90009	0.000338286	0.860078	UP	43.1	43.1	43.1	29.3605	29.3375	29.659	50	8	40	141184	64526.1	32815.2	153562	124350	80891	80814.8	27495.8	25716.4	46321.3	43861.1	106603	104505	68832.7	68764	39573.3	45606	95398.1	92932.3	50632.2	43435.8	82160.8	83880.1	32683	34976.3	86607	94924.3	103678	106820	157149	147118	130649
424	0.7711	M90T38	5.39152	2.43069	4.4058	6.44e-05	0.860222	UP	90.1	90	90.1	37.7949	37.5228	37.8212	23	1	22	19464	3058.22	2725.65	16488.5	18290.5	487.78	466.938	400.772	781.475	5007.27	5224.5	5873.23	6223.8	61684.6	56801.8	63039.3	52360.6	24901.4	23130.3	43950.8	38758.8	28932.1	24901.3	13457.8	14610.4	36857	31978.1	3422.59	3658.37	3961	4206.1	14571.5
533	0.77043	M61T6	1.43391	0.519957	3.90239	0.000457155	0.860016	UP	61.1	61.1	61.1	6.08125	6.04592	6.44213	75	4	35	178304	1.06119e+06	207755	1.52165e+06	584042	1.15731e+06	768340	1.15848e+06	1.20804e+06	1.25308e+06	1.25142e+06	772780	920071	1.19412e+06	1.15104e+06	830610	810941	1.29204e+06	1.43092e+06	789396	776525	1.01691e+06	1.3628e+06	1.09699e+06	1.0093e+06	1.57782e+06	1.63689e+06	1.51971e+06	1.49771e+06	1.09888e+06	1.30591e+06	1.25962e+06
952	0.76991	M116T24	1.40358	0.489111	2.07783	0.063248	0.817881	UP	116.1	116.1	116.1	24.0809	23.9201	24.3662	67	8	38	29840	229545	113824	322185	121378	188317	19174.5	424122	292173	233042	220920	191445	267168	133476	321437	75251.9	462448	450016	420430	244022	219908	345231	453492	450135	306924	553597	319885	465944	474891	315177	348312	430901
664	0.76908	M29T29_2	2.17913	1.12375	3.30362	0.002861	0.858739	UP	29.1	29.1	29.1	29.3606	29.3539	29.7541	41	4	33	21600	12732.5	8893.66	27745.8	20751.3	22552.4	22790.7	1820.18	3114.26	7355.41	6587.15	20180.1	17459.8	13773	10518	8310.03	7559	18513.6	16633.6	9972.82	7482.65	14632.5	15711.2	7265.9	6622.18	17718.1	18034.8	20503.7	19592.8	30905.5	27075.7	24111.5
1302	0.76617	M53T28_1	1.95432	-0.96667	-1.23778	0.252908	0.506615	DOWN	53.1	53.1	53.1	27.8291	27.8028	27.9733	49	6	33	41488	73530.7	80507.5	37624.6	35393.1	999.938	583.558	47678.2	54766.8	39158.4	45784	201931	197344	43541.2	45666.1	21910.7	18390.7	31559.5	46439.2	36722	33016.9	25510.3	34522.6	20061.8	13110	43013.5	38445.8	15912.3	12394	19227.4	20206.4	26648.1
681	0.76206	M102T24	1.29986	0.378356	3.20684	0.00364675	0.858317	UP	102.1	102.1	102.1	24.0268	23.9234	24.3695	84	8	40	109224	680351	124723	884361	290010	778275	536437	524320	552778	775720	842363	713339	719578	1.33579e+06	1.25345e+06	1.02995e+06	956139	702369	1.01588e+06	942022	844343	709528	998326	1.7442e+06	1.16167e+06	831544	709065	567559	617157	866447	872018	518846
378	0.76164	M71T11	8.05808	3.01044	4.76266	2.56e-05	0.860242	UP	71.1	71.1	71.1	10.8931	10.4324	11.1145	60	2	40	122344	39307.9	14700.2	316746	366953	35308.9	39315	34173	54828.3	51427.3	58538.6	19974.5	20897.4	92608.2	98534.1	84198.6	82850.7	93508.9	124253	54789.9	75397.7	146364	146518	110078	76004	146921	183534	183384	243218	138268	167972	133183
1484	0.76017	M83T25	1.51368	-0.598062	-0.755445	0.470919	0.0582233	DOWN	83.1	83	83.1	25.4449	25.3564	25.5205	26	4	22	40976	33671.6	41006.7	22244.8	27274.5	1422.61	1148.56	2986.44	5118.75	33131.7	32488	98793.4	94283	24861.8	24034.4	15543.5	16470.7	20143	25390.1	31407.3	29365.6	14445.3	16859.7	30674.3	25186.3	17997.9	18373.8	4061.18	2439.18	5916.07	3085.15	6209.88
375	0.75979	M45T11	6.81057	2.76778	4.76739	2.49e-05	0.860243	UP	45.1	45.1	45.1	10.7538	10.3471	11.1571	54	2	27	127696	42426.6	15592.2	288949	325180	30118.4	32307.4	25623.5	50168.3	33727.6	37792.4	63423.4	66251.6	75025.8	79049.4	78094.6	76336.4	110673	142659	74699	45646.2	80306.4	163391	79090.6	82714.2	156264	202460	210986	269432	159241	191630	147763
619	0.75905	M46T20	3.32044	1.73137	3.48398	0.00145154	0.85949	UP	46.1	46.1	46.1	20.0489	20.0407	20.0605	32	2	30	26424	7869.83	9245.35	26131.3	25914.7	762.848	1237.97	2216.84	2329.58	4766.08	6624.23	23319.4	21701.7	11525.1	13375.8	9492.19	11945.2	20142.9	23400.5	17170.6	12022.5	14355.6	16909.8	4055.57	5120.48	10642.6	11813.1	21487.3	21399.1	32142.8	34192.2	23032
1306	0.75697	M81T28	1.80876	-0.854999	-1.22823	0.2554	0.500331	DOWN	81.1	81.1	81.1	27.9472	27.8126	28.4948	66	8	29	34184	48446.3	48641.6	26784.3	24742.9	8448.75	7602.05	29409.1	38449.4	23838.8	28997.2	125794	125031	56634.5	30668.3	8889.32	8229.87	20365.9	36781	42824.5	18950.5	14855.9	18182.3	16624.2	10209.6	30684.1	25218.2	12766.1	12137.1	13344.6	14262	17960.6
436	0.75538	M66T27	105.439	6.72026	4.37669	8.74e-05	0.86021	UP	66.1	66	66.1	26.9699	26.6124	26.9864	29	1	28	115504	606.724	610.675	63972.2	91556.4	17.0993	97.5923	178.651	113.123	1712.55	690.042	1048.72	996.006	98629.8	102460	8065.4	6605.24	93989.4	97955.6	176734	167477	20874.8	21353.9	409.444	459.038	18726.6	17317.1	6045.69	5445.91	771.895	583.831	93207
391	0.75528	M103T6	8.01047	3.00189	4.66173	3.5e-05	0.860237	UP	103.1	103	103.1	6.0972	5.87127	6.4514	94	6	40	345984	210426	87198.2	1.68561e+06	1.99186e+06	205382	226891	280394	294579	259242	263420	73494.4	80007	489779	511227	392707	395714	607091	631135	307787	313944	565603	717594	692305	693330	829364	891620	846693	846991	714850	807554	607321
982	0.75371	M144T40_1	1.76488	-0.819571	-2.04527	0.0690053	0.812948	DOWN	144.1	144.1	144.1	39.6871	39.5985	39.874	44	8	35	30880	187327	103417	106141	97724.7	302507	330012	103184	109220	235695	251289	85418.9	81290	125242	248641	276223	233082	84991.9	96948.6	118243	271774	394291	117458	102443	109363	320555	271986	42734.5	39864.4	41707.7	37904.5	69093.5
439	0.753	M140T27	306.122	8.25796	4.36049	9.19e-05	0.860208	UP	140.1	140.1	140.1	26.9699	26.96	26.9896	32	0	32	239808	424.778	305.495	130034	187987	169.041	161.738	84.5173	204.41	729.348	503.709	854.049	691.41	193322	199999	17567.6	14338.7	184710	192868	351013	330756	42946.6	42437.9	1180.22	991.452	38295.7	35200.2	13580.8	12751.8	2022.65	1533.27	188915
589	0.75118	M81T34	3.20452	1.68011	3.60678	0.000897648	0.859783	UP	81.1	81.1	81.1	34.1123	33.4891	34.8172	70	5	37	88648	21555.4	21147.1	69074.7	68609.1	1656.21	1758.57	10090.6	9890.86	51044.8	56186	19285.1	22531	113690	108627	52542.9	47186.4	44023.5	59325.7	102620	92480.9	111742	134943	342052	272307	171295	143352	40378.3	33997.6	54509.2	52538.8	39032.1
441	0.74997	M65T27	53.8875	5.75188	4.34666	9.56e-05	0.860206	UP	65.1	65	65.1	26.9716	26.96	27.1535	24	0	24	107880	1110.68	1092.52	59851.8	85435.7	105.352	62.9688	337.663	334.246	1237.28	1527.81	2938.74	2341.39	92101.9	96107.8	8046.91	6321.76	87661.7	93518.3	165663	156057	22065.5	19836.8	936.621	406.497	17460.3	16411.3	4820.91	5170.29	869.857	821.708	88367.6
386	0.74878	M73T6	10.0304	3.32631	4.68883	3.28e-05	0.860239	UP	73.1	73.1	73.1	6.26441	6.0554	6.44805	96	8	40	995840	498732	160624	5.00248e+06	6.06428e+06	504000	534748	619286	617576	583412	633225	234105	263506	1.83911e+06	1.97788e+06	1.47963e+06	1.44407e+06	2.26538e+06	2.38435e+06	480960	500827	2.07505e+06	2.58721e+06	2.43888e+06	2.40391e+06	3.01095e+06	3.20878e+06	3.04717e+06	1.15424e+06	2.50141e+06	1.09149e+06	853882
449	0.74799	M39T27	8.54698	3.09541	4.30275	0.000102943	0.860202	UP	39.1	39.1	39.1	26.9666	26.5568	27.3471	63	4	40	165440	12023	9080.76	102761	131819	1664.39	1721.34	5732.78	5710.09	17944.5	20873.3	21344.1	21193.7	156389	162387	21216.6	19460.7	148047	158765	269236	254011	38038.4	38551.2	16392.4	12062.1	34818.3	31291.9	14245.9	15712	27037.3	24564.1	144792
473	0.74661	M111T34	3.85218	1.94568	4.12618	0.000159616	0.860172	UP	111.1	111	111.1	34.0811	33.9416	34.5287	58	8	37	71184	12953.3	7353.55	49898.4	54189.2	15104.1	15784.3	6643.51	29325.4	8400.93	10088.5	9081.59	9197.94	82417.3	79980.8	38760.5	35255.1	27258.5	39445.4	77905.1	69741	84179.6	103125	268416	213651	128587	106184	28164.6	21695.1	35056.1	33553.8	25492.7
936	0.74512	M42T24	1.35229	0.435409	2.10522	0.05896	0.821422	UP	42.2	42.1	42.2	24.0809	23.9529	24.4121	98	8	38	453056	1.78975e+06	753460	2.42026e+06	865768	2.39625e+06	2.46201e+06	2.50929e+06	784708	1.08143e+06	1.89628e+06	2.31394e+06	874074	3.61647e+06	3.37277e+06	3.00461e+06	2.93211e+06	3.56903e+06	2.79889e+06	2.82854e+06	2.41447e+06	1.82318e+06	2.77973e+06	5.30914e+06	3.20362e+06	2.10831e+06	2.3746e+06	2.22012e+06	1.65861e+06	1.65859e+06	2.07436e+06	3.37355e+06
452	0.74454	M95T27	19.7657	4.30493	4.30917	0.000107077	0.8602	UP	95.1	95	95.1	26.9667	26.5601	27.2323	61	7	39	471360	13732.7	6180.51	271436	377978	12197.1	12221.4	12985.4	2320.39	17843.2	10442.3	20315.6	21536.1	411853	421499	45900.4	37639.1	389009	410236	733069	689258	94055.2	95678.3	6076.07	4088.71	82763.2	79413	34089.1	33509.2	9677.64	9586.35	394409
451	0.74451	M67T27	14.4074	3.84874	4.306	0.000105575	0.8602	UP	67.1	67.1	67.1	26.9633	26.56	26.9896	57	6	39	480128	19394.6	16891.8	279427	380057	272.823	669.017	6893.92	7637.27	30852.4	36299.5	36587.8	35944.1	426879	442423	52175.1	44324.4	406040	430297	753173	705063	98214	101382	14571.7	9206.05	88584.9	82422.7	37071.6	35785.1	8349.06	14424	403932
1091	0.74362	M29T9	1.17474	-0.232347	-1.77628	0.110185	0.771008	DOWN	29.1	29.1	29.1	8.9338	8.9271	9.31738	67	8	40	25152	361035	80710.1	307331	63193.1	303316	296502	301353	304582	459505	487436	314928	420656	369553	377819	378534	367669	299760	317094	267245	299401	276426	322273	347048	314860	304107	292371	271209	262245	246333	282930	279135
476	0.74158	M148T38	3.58195	1.84075	4.10056	0.00016611	0.860169	UP	148.1	148.1	148.1	37.7884	37.785	37.8244	47	8	39	140800	34657.5	24225.3	124141	126942	10749	9539.95	13831.3	14494.4	54247.8	55143.3	62355.1	56898.9	435369	394143	461121	372610	182522	166123	311815	275588	207414	186228	108464	113430	258759	234468	33708.3	29023.6	52657.9	41009.2	111110
466	0.74115	M101T37	5.22855	2.38641	4.18419	0.000137326	0.860184	UP	101	101	101	36.7324	36.7227	37.2373	18	6	11	100232	10078.3	7192.08	52694.8	62376.6	6069	6325.86	6743.14	6539.99	5843.06	5707.93	22468	20929.1	19575.6	20727.3	10596.9	8602.65	25311	32327	14932	13719.6	20698.1	2695.43	9340.61	12240.9	24338.8	24645.2	35907.2	31660.2	64919.4	45124.1	72479.5
779	0.74088	M53T24	1.27193	0.347016	2.72302	0.0150766	0.851886	UP	53.1	53.1	53.1	24.0662	23.9234	24.2349	30	6	18	81504	654962	148598	833064	246395	497122	865408	564792	884859	552104	539228	673864	662315	1.01527e+06	1.0879e+06	1.04833e+06	1.02884e+06	204040	998593	962459	1.03065e+06	1.00804e+06	1.0415e+06	1.02125e+06	968745	984170	966105	959477	999953	784939	704319	932353
636	0.74038	M45T20	2.68596	1.42544	3.41406	0.00174714	0.859334	UP	45.1	45.1	45.1	20.0506	19.644	20.313	53	8	40	969664	387156	336626	1.03988e+06	946326	132947	139170	159849	184543	329530	314216	941888	895103	566029	581650	445508	521436	820096	910808	644721	527751	660588	706402	238454	281176	454231	494182	827882	866940	1.32457e+06	1.28588e+06	881002
459	0.73557	M125T27	56.9687	5.8321	4.25589	0.000126295	0.860189	UP	125.1	125.1	125.1	26.97	26.96	26.9896	23	0	23	180800	1707.94	1420.19	97299.3	142020	274.977	226.091	593.366	533.32	2445.44	3382.13	3073.77	3134.46	146501	152087	11505.4	9315.99	139605	147981	267572	250242	31837.1	31115.6	1146.93	695.588	26161.6	24646.8	8813.6	9910.49	983.355	1037.94	142682
472	0.72947	M59T30	60.4582	5.91787	4.20239	0.000147492	0.860178	UP	59.1	59	59.1	30.1279	30.1213	30.3968	39	1	31	138624	1099.22	2539.65	66457.1	98198.8	162.333	195.975	165.286	237.076	220.773	7383.81	160.566	267.965	24598.9	25900.7	7024.58	6326.87	51417.6	48324.7	18328.5	18406.6	27494.8	28015.2	52949.7	58660.5	37677.7	38105.1	36912.9	36863.5	449864	401567	215248
630	0.72705	M43T33	1.66542	0.735883	3.38751	0.0016326	0.859394	UP	43.1	43.1	43.1	32.8415	32.5513	33.2006	52	8	40	521856	281829	86972.2	469362	291152	354325	354226	181512	199277	356023	384138	214432	210698	891193	822106	679660	588642	438170	575300	707992	647368	786700	1.05643e+06	1.50712e+06	49796.6	762505	617910	417951	430755	360039	343772	438793
490	0.72459	M91T37_1	3.47836	1.79841	4.01779	0.000215598	0.860143	UP	91.1	91.1	91.1	37.2047	37.198	37.244	48	8	40	397760	101213	67506.6	352056	364869	32944.6	29390.3	44890	46395.4	159460	161285	173545	161797	1.2739e+06	1.13384e+06	1.32482e+06	1.06557e+06	500759	459021	885263	781682	587073	522247	301627	312738	730588	656457	84710.3	79453.5	142930	112315	316175
924	0.72357	M78T28	1.74069	0.799662	2.14047	0.054354	0.825104	UP	78.1	78.1	78.1	27.8061	27.793	28.3669	51	6	37	58944	57821.1	49709.5	100649	60486.1	5347.39	3489.06	33599.3	40129.2	67351.2	51677.8	131641	129334	134915	133959	180977	170459	112376	117271	139615	131538	100433	106746	74752.9	77558.4	104172	100021	46202.8	47097.8	44992.3	43655.7	82004.1
1190	0.72308	M55T24	1.13579	-0.183701	-1.52871	0.157706	0.705215	DOWN	55.1	55.1	55.2	24.0808	23.9201	24.2677	54	4	32	881024	6.91141e+06	1.40046e+06	6.08509e+06	1.37133e+06	6.79302e+06	6.62687e+06	6.89433e+06	6.77179e+06	5.67519e+06	9.95916e+06	5.28209e+06	7.28885e+06	6.81196e+06	7.70782e+06	6.83075e+06	6.95901e+06	3.55535e+06	5.3492e+06	5.19009e+06	6.31625e+06	5.07664e+06	5.16349e+06	6.50587e+06	6.6018e+06	6.65328e+06	4.26099e+06	6.29008e+06	4.49121e+06	6.22903e+06	6.56837e+06	3.37505e+06
484	0.72305	M90T37	4.5386	2.18225	4.06234	0.000188603	0.860157	UP	90.1	90.1	90.1	37.2062	37.2013	37.2373	24	1	23	28736	5158.71	4488.05	23413.3	26589.4	970.142	882.634	1113.2	1167.34	8146.5	8849.48	11089.6	9050.75	90360.5	81138.7	94395.6	76264.5	32744.7	31437.5	62935.3	52860.2	40570.4	34396.6	16097.8	17883.3	51688.6	46435.8	4063.47	3166.25	8127.27	5218.28	22263.8
482	0.72129	M89T37	4.65316	2.21821	4.07783	0.00018167	0.86016	UP	89.1	89	89.1	37.2112	36.6701	37.244	24	2	22	32944	5903.4	4887.63	27469.5	31612.2	2619.55	1104.31	765.572	1330.42	10419.3	8221.87	11011.7	11754.4	105834	96099.4	110452	89993.6	41117.2	38549.4	72764.9	65676.3	48742	40822.7	23232.4	26137.9	60381.4	55229.7	4665.19	2344.99	9632.17	5327.41	25062.7
475	0.72115	M31T42	3.27415	1.71112	4.17017	0.000163081	0.86017	UP	31.1	31.1	31.1	42.1334	41.7072	42.1498	61	7	37	32024	9324.26	697.813	30529	32121.7	9205.17	9443.8	8248.09	9266.06	9986.55	8415.09	10021.7	10007.6	56811.3	55351.1	110383	117854	113806	94931.9	69837.2	77980.7	9471.25	10627.7	3570.43	5023.84	9942.14	9683.88	25126.4	24715.7	33464.6	33348.7	35031.1
902	0.71882	M63T38	2.38204	1.2522	2.15907	0.0504966	0.828093	UP	63.1	63	63.1	37.5128	37.2013	37.8015	58	3	33	88648	36968.4	57260.9	88060.4	77492.6	1983.77	2406.66	5249.42	8308.05	8163.02	10588.7	134374	124674	49200.1	43673.1	57033	45430.4	63688.6	65245.6	13490.8	35013.2	59734.1	60459.5	11498.9	13380.8	98807	88859.6	82878.8	89514.1	123055	102132	51189.9
488	0.71506	M40T27	8.90841	3.15517	4.07953	0.000201007	0.86015	UP	40.1	40.1	40.1	26.9683	26.9502	26.9863	22	2	20	38656	2563.35	2489.22	22835.4	30931.2	126.974	146.78	671.005	483.562	3327.19	6231.07	4804.72	4715.51	36259.2	37436.6	4663.13	3267.45	33799	37578.4	62765.2	59387.8	8279.63	8902.84	829.668	1108.29	7567.63	5862.13	2672.59	1736.98	531.046	686.205	33115.2
1096	0.71402	M45T24	1.1636	0.218597	1.76025	0.111326	0.769662	UP	45.1	45.1	45.2	24.0809	23.5135	24.3268	62	4	32	310208	1.75794e+06	430629	2.04554e+06	374967	832520	2.10139e+06	2.09754e+06	2.0534e+06	1.77411e+06	2.01635e+06	1.58029e+06	1.60792e+06	1.63965e+06	2.35227e+06	1.62531e+06	2.21788e+06	1.0505e+06	2.11046e+06	3.30851e+06	2.10304e+06	1.36097e+06	2.02705e+06	2.18545e+06	2.09503e+06	1.6253e+06	2.21948e+06	2.00238e+06	2.07276e+06	1.99478e+06	2.28796e+06	2.04658e+06
549	0.7133	M29T27	2.98164	1.5761	3.70513	0.000584793	0.859948	UP	29.1	29.1	29.1	26.9634	26.4124	27.5176	107	6	38	66584	17410.5	12480.7	51911.9	51860.8	872.325	1002.76	11969.4	12034.9	28034.1	31044.8	27454.7	26871.4	76712.4	79404.2	19718	18102.6	73242.1	80495.7	120859	112754	21203.1	21378.3	19577.2	22949.4	20805.7	18672	18619.4	18722.4	29327	28043.6	65369.4
647	0.71313	M75T20	3.38872	1.76074	3.33594	0.00197517	0.859212	UP	75.1	75	75.1	20.0538	20.044	20.0605	25	1	24	84728	22085.9	26059	74842.8	81294.9	2997.75	3442.96	2993.89	14292.7	15935.1	10137.4	66165.6	60721.5	33405.4	37662.9	26297.4	30642.5	53482.4	73634.8	45319.1	31479.5	41986.2	48211.4	9781.85	10778.9	25002.1	32875.1	64438.3	61558.7	100001	93737.7	61094.8
510	0.71262	M148T37	3.36488	1.75056	3.91547	0.000296953	0.8601	UP	148.1	148.1	148.1	37.2079	37.1981	37.244	47	8	39	211712	55920.3	38827.6	188165	195172	17575.7	17527.1	20819.4	23381	86973.6	87938.1	99965.7	93181.8	679360	605531	707933	568295	263401	241818	472292	419109	315543	280150	162758	168927	394443	354881	46190.5	41431.2	76662.5	58618.1	168018
744	0.71174	M143T24	1.24237	0.313097	2.83448	0.00920218	0.85526	UP	143.1	143.1	143.1	24.071	23.9529	24.2677	43	8	21	162304	1.44503e+06	246802	1.79526e+06	553307	1.48897e+06	1.35048e+06	1.46766e+06	1.92805e+06	1.08773e+06	1.22836e+06	1.5065e+06	1.50249e+06	2.34191e+06	2.41331e+06	2.35201e+06	2.31587e+06	2.26671e+06	2.16344e+06	2.22336e+06	2.27636e+06	2.20523e+06	2.21033e+06	2.22814e+06	2.27825e+06	2.18776e+06	2.54161e+06	2.16698e+06	2.13637e+06	1.75463e+06	1.93605e+06	2.20763e+06
768	0.70979	M42T40_1	1.43147	-0.517496	-2.75714	0.0142487	0.852371	DOWN	42.1	42.1	42.2	39.7165	39.5985	40.028	64	8	39	208256	866166	216363	605089	352978	1.10782e+06	1.04722e+06	756174	799040	1.09351e+06	958102	594481	572980	1.03917e+06	908237	1.10152e+06	728202	702960	798071	934691	945234	1.04759e+06	1.06135e+06	851186	987164	989832	934299	347990	331011	361341	334010	556794
615	0.70916	M155T36	1.71125	-0.775052	-3.50887	0.00140878	0.859513	DOWN	155.1	155.1	155.2	36.4012	36.2996	36.4799	23	4	16	61952	60583.1	12914.3	35402.8	35014.4	52440.9	50495.9	43058.4	53186.1	68703.2	62357.1	79994.2	74429	103792	69472.7	90388.4	31639	13952.2	29924.5	97818.4	85958.3	43294.4	169514	35035.4	25126.5	41772.3	93412.9	12695.4	12964.1	9947.75	12632.7	22293.6
597	0.70809	M85T34	2.6702	1.41695	3.52662	0.00102065	0.859719	UP	85.1	85.1	85.1	34.0777	33.5908	34.4106	54	6	34	33880	10650.3	7169.56	28438.3	27579.6	7151.64	7994.65	2330.59	2926.48	21369.4	20316.5	10641.7	12471.1	46306.9	42140.3	20379.7	17647.5	14984.5	20630.6	39707.3	36349.3	43929.6	52089.9	142095	110465	65050	54287.1	17025.1	11325.2	17820.7	16927.7	14224.8
881	0.70472	M39T38	2.19009	1.13099	2.18915	0.0467799	0.830893	UP	39.1	39.1	39.1	37.5129	37.1981	38.172	101	7	40	101432	49244	63850.7	107849	91005.6	7878.95	10192	14512.7	14895.4	20692.8	21014.1	156179	148587	65945.7	61528.7	13927.5	49183.7	80218	84773.1	23593.9	20434.1	83085.8	84011.5	22397	23746.7	120242	109337	105582	110250	150990	126299	65206.4
522	0.70404	M149T37	3.64095	1.86431	3.85282	0.000360785	0.860066	UP	149.1	149.1	149.1	37.2047	37.198	37.244	31	4	27	23352	5508.19	4398.59	20055	21759.6	1283.71	774.298	1725.4	1953.11	8978.2	9092.21	10692.2	9566.38	74230.2	66662.4	77826.5	62496.4	28786.1	26321.1	51656.9	45377.7	34637	30547.3	17462.6	18472.7	43336.4	39142	4720.39	3727.74	7994.16	4374.4	16746.1
1337	0.70114	M43T28	1.49863	-0.58364	-1.12185	0.296357	0.393092	DOWN	43.1	43.1	43.1	27.9603	27.5634	28.3702	127	8	40	91184	153908	126703	102700	55460.2	51519	47325.3	105238	118844	91517.8	106926	355221	354677	148221	141913	79431.8	75624.4	97931	164223	107957	93937.8	76978.9	103384	101010	71936.4	134296	111731	87889.2	89327.4	82217.6	90676.8	99151
1343	0.69823	M70T28	1.50138	-0.586291	-1.11311	0.299553	0.384585	DOWN	70.1	70.1	70.1	27.9734	27.8094	28.3636	67	6	39	68992	117302	97451.2	78129.3	45336.9	6975.93	9208.32	102143	119902	84062.2	95801.6	260073	260249	110044	106341	56085	51594.6	70872.1	127542	74295.6	66235.4	57599.7	76378.4	67361	48934	98663.6	81964.7	73025.1	73053.6	63719.7	72494.3	75969.3
894	0.69793	M38T38	2.36409	1.24129	2.16477	0.0488328	0.829356	UP	38.1	38.1	38.1	37.5128	37.2046	37.8015	41	2	32	30272	12459.7	18698	29455.8	26788.3	1162.97	1201.69	2145.09	3148.38	2504.19	4097.56	43342.2	42075.2	17340.4	15957	7135.81	9659.18	21147.3	21146.5	4947.28	3434.95	21549.4	22547.7	4041	4220.26	34231.1	29619.2	29369.3	30020.9	42024.2	35197.9	17047.5
816	0.69704	M45T16_1	1.2737	0.349024	2.51478	0.0228412	0.847193	UP	45.1	45.1	45.1	15.6334	15.512	15.6761	49	8	40	224832	1.03416e+06	254623	1.3172e+06	427278	1.29301e+06	1.16601e+06	1.17048e+06	1.38437e+06	819676	961359	701213	777143	2.23612e+06	2.21547e+06	2.18254e+06	2.15434e+06	1.48361e+06	1.55488e+06	1.88311e+06	1.6494e+06	1.08923e+06	1.62543e+06	1.79362e+06	1.38413e+06	1.38692e+06	1.27402e+06	1.33599e+06	1.33252e+06	882381	1.08789e+06	1.4367e+06
926	0.69654	M65T38	2.20144	1.13845	2.11077	0.0548933	0.824679	UP	65.1	65.1	65.1	37.5128	37.2013	37.8212	92	6	40	137280	64903.6	89127.7	142882	121953	8556.94	10488.1	15810.9	16970.3	23715.2	25825.1	213986	203876	82649.6	76455.6	135290	10772.9	102370	107201	27678.2	24218	104819	105165	27747.9	26933.6	156042	142568	138128	144042	197781	164621	82995.8
836	0.69558	M88T24	1.19754	0.260072	2.36273	0.0317827	0.841441	UP	88.1	88.1	88.1	24.03	23.9201	24.5694	48	8	21	3134976	2.52443e+07	4.85352e+06	3.0231e+07	7.77167e+06	2.90726e+07	2.85901e+07	2.74851e+07	3.26735e+07	2.13914e+07	2.31831e+07	1.98155e+07	1.97429e+07	3.85857e+07	3.87434e+07	3.82401e+07	3.8177e+07	3.78384e+07	3.86768e+07	3.8163e+07	3.74727e+07	3.71986e+07	3.74347e+07	3.70558e+07	3.68284e+07	3.61946e+07	3.60512e+07	3.57638e+07	9.42238e+06	2.26148e+07	2.34745e+07	3.6135e+07
1028	0.69348	M39T9	1.29643	-0.374545	-1.94298	0.0809047	0.802073	DOWN	39.1	39.1	39.1	8.93368	8.90428	9.3141	20	4	10	11036	104035	31681.1	80247.5	31259.6	104774	67763.1	104890	75090.3	110415	115704	84069.2	169576	93880.7	96735.1	85496.3	82492.6	77735.5	116870	79462.9	87544.1	62383.7	78781.7	72094.7	68668.8	73995.6	73388.1	70237.2	66538	36206.5	61064.9	74831.9
1291	0.688	M192T28	2.28884	-1.19462	-1.30271	0.229045	0.564462	DOWN	192.2	192.2	192.2	27.8324	27.8126	27.957	46	6	26	398784	674236	797802	294575	463704	2704.26	6923.99	395709	465047	303124	345399	1.95046e+06	1.92452e+06	275477	255116	83426.2	78418.7	183907	297633	194492	170432	150787	204392	100279	71308.6	290208	242810	81851.3	74733.6	127960	145268	157599
509	0.68777	M89T42	4.2615	2.09136	3.96816	0.00029569	0.860101	UP	89.1	89	89.1	42.14	42.1268	42.1499	21	1	20	40368	7653.25	1613.72	32614.3	39619.6	5570.64	5756.13	7072.43	9351.75	7160.44	8388.58	7768.15	10157.9	63190.8	63542.6	130668	139754	133702	114133	81571.6	91122.7	9567.61	9165.76	2723.05	3454.59	6517.64	7929.9	24442	26320.1	37681.5	37634.6	41284.5
1263	0.68764	M129T36	1.52579	-0.60956	-1.39388	0.200257	0.627485	DOWN	129.1	129	129.1	36.329	35.9945	36.7356	46	8	30	35800	62379.5	42001.6	40883.3	26319.6	10837.3	12533.6	53590.6	61959.1	57566.9	58713	123344	120492	57283.1	46322.2	29015.6	22593	26158.8	43238.3	31702.6	27710.6	40236.8	78721.8	92154.2	71398.2	45919.9	59820.6	19986.8	14672.4	32839.4	17781.5	24550.8
1089	0.68479	M71T24	1.198	0.260624	1.76115	0.108424	0.773063	UP	71.1	71.1	71.1	24.0268	23.9234	24.13	26	4	15	71776	645288	186903	773054	189357	823267	819345	816241	814204	474045	529502	450238	435466	959955	965169	939496	913845	941339	896887	910825	883967	916259	909583	902715	883348	906962	849814	894236	880264	519203	821654	862812
491	0.6807	M43T7	1.33218	0.413786	4.02437	0.000216584	0.860142	UP	43.1	43.1	43.1	6.56937	6.45138	6.57332	55	8	40	676032	2.06192e+06	149738	2.74684e+06	1.023e+06	2.07028e+06	2.08914e+06	2.05677e+06	2.28201e+06	2.10531e+06	2.17785e+06	1.79236e+06	1.92162e+06	2.67197e+06	2.72874e+06	2.43482e+06	2.49559e+06	2.70002e+06	2.95948e+06	2.52483e+06	2.40227e+06	2.43079e+06	2.81966e+06	2.4794e+06	2.37958e+06	2.68043e+06	2.72111e+06	2.6525e+06	2.79665e+06	2.49768e+06	2.65669e+06	2.7431e+06
957	0.67874	M41T40_2	1.51345	-0.597843	-2.06292	0.0639916	0.817256	DOWN	41.1	41.1	41.2	39.7379	39.5985	40.0085	60	8	40	759744	3.71016e+06	1.5439e+06	2.45145e+06	1.7244e+06	5.23171e+06	5.19781e+06	2.58941e+06	2.73104e+06	5.69467e+06	4.20815e+06	2.05716e+06	1.97129e+06	4.88898e+06	4.45596e+06	4.95666e+06	5.40626e+06	2.39322e+06	2.7222e+06	4.57336e+06	4.72715e+06	5.12814e+06	4.82509e+06	4.46141e+06	2.29107e+06	5.02482e+06	2.03267e+06	1.18572e+06	1.12679e+06	1.23078e+06	1.13595e+06	1.90643e+06
633	0.67857	M41T27	2.7284	1.44806	3.37127	0.00168819	0.859365	UP	41.1	41.1	41.1	26.9601	26.5601	27.5144	147	7	40	198592	56073.7	44526.5	152992	152136	1692.37	9539.03	23836.4	25589.3	89377	102335	99450	96769.7	222133	227243	57760.3	51440.4	210617	239852	349867	327446	56812.2	60677	41328.5	22176.3	59281.3	54462.8	84949.7	83662.2	137059	128789	186737
825	0.6777	M43T16_1	1.26413	0.338146	2.42986	0.0272161	0.844427	UP	43.1	43.1	43.1	15.6334	15.512	15.6761	49	8	40	865984	3.9967e+06	985425	5.05235e+06	1.6415e+06	5.00192e+06	4.50119e+06	4.52711e+06	5.34928e+06	3.1657e+06	3.7206e+06	2.70756e+06	3.00022e+06	8.57494e+06	8.51122e+06	8.38598e+06	8.2773e+06	5.68072e+06	5.95376e+06	7.19669e+06	6.31189e+06	4.16633e+06	6.23852e+06	6.88374e+06	5.31741e+06	5.3449e+06	4.90582e+06	5.14175e+06	5.10741e+06	3.38179e+06	4.16715e+06	5.5018e+06
526	0.67728	M39T42	2.75002	1.45944	3.87182	0.000388974	0.860051	UP	39.1	39.1	39.1	42.1334	41.5465	42.163	80	8	40	74896	25789.7	4027.09	70922.2	73171.2	21361.4	20801.8	23644	24108.2	27374	26696.2	31644.4	30687.9	131319	128836	254697	269542	259690	219288	160354	177643	26900.3	25961.7	15831.4	16895	27521.1	24777	56748.7	53440.7	76526.6	75448.8	80898.2
1353	0.67665	M56T28	1.74444	-0.802766	-1.08978	0.309383	0.3585	DOWN	56.1	56.1	56.1	27.9308	27.8126	27.9996	47	6	29	30632	54064.8	58763.8	30992.6	25754.4	4050.22	3042.7	36286.6	41122.6	24010.3	30746.2	147039	146221	42301.7	39427.3	17257	17973.2	27643.1	46143.3	31484.2	25996.3	16359.3	28509.9	22359.1	15869.7	38657.9	31752.1	22339.5	21463.7	20529.6	24383.1	26855.5
967	0.67592	M92T38	2.34779	1.23131	2.01392	0.0655481	0.815935	UP	92.1	92.1	92.1	37.5128	37.1981	37.8212	72	3	37	410432	168367	272477	395291	369639	17343.1	14669.1	17023	24368.4	10969	43520.2	605118	613925	229813	89479.1	99496.3	79907.8	296876	301417	69672.8	62008.4	277987	303095	67477.3	60661.9	455593	412532	398539	425053	574803	479202	228202
527	0.67388	M123T42	3.47719	1.79792	3.87911	0.000389053	0.860051	UP	123.1	123.1	123.1	42.1384	41.5463	42.1466	26	2	23	24824	6198.67	711.227	21554	24984.9	6308.87	5681.16	4972.05	5629.9	7024.35	6931.5	6463.41	6578.12	42355.7	41354.5	84055.6	89428.8	85160.3	70825.1	53003.5	58382.2	5734.19	6248.16	3197.61	6188.53	9050.26	5575.9	17450.3	17058.2	23239.3	24486.9	26694.2
480	0.67072	M44T6_2	2.75628	1.46272	4.12687	0.000178367	0.860162	UP	44.1	44.1	44.1	6.48839	6.43483	6.50382	46	6	40	69304	85695.9	14443.7	236202	228383	91817	73168.6	91457	96228.6	98019.7	100085	60572	74219.8	121868	124522	89716.4	91641.5	131250	140782	73878.4	50021.6	35711.5	151739	121290	116696	175975	175449	164800	162516	121652	145985	121354
530	0.66837	M78T42	3.67892	1.87928	3.84606	0.000430553	0.86003	UP	78.1	78.1	78.1	42.14	42.1334	42.1499	21	0	21	43064	9857.35	941.242	36264.4	43373.4	9373.58	9529.06	8871.91	8872.38	9413.43	11171.1	10525.2	11102.1	71396.5	67339.4	144594	154295	147336	123158	89622.4	99869.7	8492.43	10356.3	3384.82	4973.02	10977.2	9221.54	30139.3	30457.3	43937.4	40944.2	44009.5
971	0.66718	M64T38	2.23457	1.16	2.00651	0.0662713	0.815317	UP	64.1	64	64.1	37.5129	37.2144	37.8015	43	3	35	90928	39977.1	59369.9	89331.7	81098.5	3747.04	2631.49	7731.75	8025.7	11245.4	14524.9	138034	133877	50839.3	46489.9	16814.7	18251.7	66962.6	68091.4	15282.4	9369.36	66556.8	69100.7	15225.1	13783.5	102010	90379.2	88500	90241.1	127618	105619	52008.4
593	0.66351	M29T50_1	2.32213	1.21545	3.54669	0.000956469	0.859752	UP	29.1	29.1	29.1	50.3809	50.371	50.676	27	4	20	24736	8540.41	2163.12	19831.9	19545.8	11546.2	9986.52	5294.41	5687.35	8574.91	8653.42	10242.3	8338.24	40407.6	38273.2	86524.2	65512.2	23875.1	23984.4	52280	50670.5	28157.4	26939.4	17318.7	18313.8	18729	15871.3	7227.84	7022.02	12864.6	10393.2	11808
1413	0.66321	M43T20_2	1.52386	0.607728	0.938161	0.377416	0.193975	UP	43.1	43.1	43.1	19.6472	19.011	19.6637	58	2	35	10902	19807.3	30754.8	30183.6	12798.1	2593.35	3718.13	62488.1	76073	2538.59	3525.36	3561.18	3961	43962.4	41921.6	23993.8	22678.1	37458.3	63895.7	27662.5	22154.8	19143.3	26669.8	22251.7	15020.2	35712.7	31689.3	49284.7	49938.9	38050.1	42943.4	40248.6
847	0.66034	M57T40_1	1.42188	-0.5078	-2.31854	0.0372496	0.837731	DOWN	57.1	57.1	57.2	39.7231	39.5985	40.028	66	8	40	419648	1.92191e+06	591191	1.35167e+06	819811	2.55653e+06	2.35779e+06	1.55984e+06	1.64695e+06	2.62208e+06	2.24046e+06	1.21761e+06	1.174e+06	2.24392e+06	2.63576e+06	2.24058e+06	2.18727e+06	1.46648e+06	1.66952e+06	2.06708e+06	1.88772e+06	2.39019e+06	2.21589e+06	2.16197e+06	2.19887e+06	2.26501e+06	2.15476e+06	745010	708095	762410	707728	1.18305e+06
537	0.65934	M51T42	3.3842	1.75882	3.78729	0.000509254	0.859988	UP	51.1	51	51.1	42.14	41.5236	42.1498	27	3	24	66712	17121.3	2168.15	57941.8	67995.3	17822.1	12695	15748.7	18840.6	16699.4	16983.9	18963.2	19217.4	114369	111638	227767	241205	231762	194462	140461	157421	17555	15859.1	8267.13	9175.08	15711	16108.3	48452.6	43726.1	68451.3	65294.5	70448.1
1498	0.65525	M68T25_1	1.43104	-0.51706	-0.719209	0.491418	0.0425681	DOWN	68.1	68	68.1	25.4401	25.3106	25.5205	34	4	30	57296	52176.5	58935.3	36460.7	41626.6	1782.55	1821.33	9728.35	9846.94	55231.6	58010.6	141183	139807	32410.5	32025.8	24063.3	22879.1	32432.3	35191	44880.2	42592	25492.9	26370.5	45735.7	39062.9	26549.2	25736	9140.74	6471.06	11331.1	10794.6	11368.5
680	0.64956	M43T6	1.23631	0.306037	3.14211	0.003619	0.858332	UP	43.1	43.1	43.1	6.06738	6.04178	6.07515	48	8	40	1000640	8.87401e+06	1.18286e+06	1.0971e+07	3.28941e+06	9.17923e+06	9.181e+06	9.32466e+06	9.5449e+06	9.61997e+06	1.00003e+07	6.51119e+06	7.6308e+06	9.66075e+06	9.78722e+06	7.06515e+06	6.86225e+06	1.03243e+07	1.15671e+07	6.46555e+06	6.44006e+06	8.15083e+06	1.07872e+07	8.72918e+06	8.07297e+06	1.21691e+07	1.25621e+07	1.1685e+07	1.15761e+07	8.72506e+06	1.03843e+07	9.91613e+06
558	0.64892	M93T42	3.01174	1.5906	3.71281	0.000619289	0.85993	UP	93.1	93.1	93.1	42.1367	42.1268	42.1466	32	5	27	44704	13439.2	2772.79	40475.6	45635.6	10911.9	11010.5	11714.9	10429.1	15940.8	13882.9	17194.8	16429.2	76631	74828.2	154188	163635	156798	133564	96606.8	107920	14561.4	13580.6	4439.71	6272.58	13026.7	12707.6	31351.1	33167.1	46537.3	45963.6	49754.3
726	0.64842	M57T33	1.53834	0.621375	2.88495	0.00660767	0.856704	UP	57.1	57.1	57.1	32.853	32.7677	33.2039	49	8	40	321984	211443	65681.3	325271	201743	275197	274857	136459	149618	255144	283217	160176	156874	667386	619194	491840	440178	301952	424419	532356	483376	590624	756034	79294.4	894113	577526	457015	277150	291968	228580	222990	288354
856	0.64709	M81T16	1.26106	0.334641	2.25004	0.0403237	0.835578	UP	81.1	81	81.1	15.6333	15.5055	15.6727	48	7	39	11660	49620.2	13415.8	62574.2	20637.9	61870.3	54310.3	56693.4	70388.8	37808.7	45469.8	31061.5	39359	111531	106391	101991	98944.5	69845.4	75628.7	88433.4	77440.8	50347	79397.7	87590.1	65477	71808.7	64734.1	62286	63073.6	42562.6	52909.1	68492.5
570	0.64693	M103T42	3.76418	1.91234	3.66253	0.000724526	0.859875	UP	103.1	103	103.1	42.1401	41.7072	42.5597	21	0	20	31944	6680.36	1581.45	25146.1	31690.5	5102.81	5342.02	5987.16	5858.77	6864.21	6093.31	9167.06	9027.56	50254.5	48678.5	104080	111100	105937	90047.1	63280.4	73367.2	4669.07	6806.46	2876.65	3305.81	2188.45	4595.68	22079.9	19448.6	29855.3	28767.4	31698.2
860	0.64505	M29T16_1	1.23775	0.307714	2.23449	0.0410828	0.835039	UP	29.1	29.1	29.1	15.6333	15.512	15.6858	46	8	38	499264	2.29042e+06	563481	2.83495e+06	887659	2.86902e+06	2.57858e+06	2.59916e+06	3.05902e+06	1.80773e+06	2.1301e+06	1.55757e+06	1.72214e+06	4.41161e+06	4.85441e+06	2.29557e+06	4.54802e+06	3.24039e+06	4.51723e+06	4.09833e+06	3.59547e+06	2.38354e+06	3.55762e+06	3.92338e+06	3.03063e+06	3.0395e+06	2.79038e+06	2.93328e+06	2.91732e+06	1.93707e+06	2.38401e+06	3.14711e+06
568	0.64069	M65T42	2.84881	1.51036	3.67831	0.000701215	0.859887	UP	65.1	65.1	65.1	42.14	42.1301	42.1564	46	8	38	184000	58276.9	5592.02	166019	184832	51598.4	53331.1	52726	56085	64487.5	59697	65687.3	62602.5	314673	306868	629881	669769	639652	538102	390157	436094	57148.1	54141.8	25727.8	27832.3	55716.4	52722.1	136073	132170	187359	183932	197895
661	0.64068	M47T20	3.50988	1.81142	3.18339	0.00271866	0.858816	UP	47.1	47	47.1	20.0506	19.6308	20.0637	25	3	22	18840	4402.05	4941.64	15450.7	18966.6	2442.66	2551.85	753.389	1751.75	1041.46	2099.81	13378	11197.5	5873.84	6701.8	3834.39	3349.21	10747.3	5672.11	8574.16	4262.89	8729.07	864.17	1953.16	1361.96	4835.06	5495.55	2136.83	13868.3	20220.4	20272	12968.8
569	0.64003	M92T42	2.74409	1.45633	3.67783	0.000705062	0.859885	UP	92.1	92.1	92.1	42.1399	42.1301	42.1531	48	8	40	607296	202629	12959.3	556032	607037	192492	191442	184369	196556	214697	209597	219741	212137	1.03721e+06	1.01567e+06	2.07672e+06	2.20603e+06	2.11043e+06	1.78084e+06	1.29403e+06	1.44322e+06	197348	194012	91266.9	105291	187147	182649	458002	449065	632879	617794	661080
1027	0.63888	M51T24	1.36758	0.45162	1.93003	0.0804326	0.802523	UP	51.1	51.1	51.1	24.0383	23.9038	24.4055	93	8	40	17336	83776.2	40443.2	114570	44771.2	94863.1	71567.6	42233.2	9241.76	127224	119759	102073	103248	153188	154636	173956	88184.9	103799	123090	120487	119106	74607	151497	226116	135113	111440	110250	80114.9	89003.5	171933	129055	191269
571	0.63838	M97T27	15.3534	3.94048	3.66378	0.000735316	0.859869	UP	97.1	97	97.1	26.9666	26.5731	27.3536	34	7	22	395200	12111.6	5373.26	185955	299854	280.664	12022.6	9471.66	17575.7	12532.2	15062.2	15094	14854	339133	308048	24257.5	3853.45	305505	326073	600158	535599	51345.6	60522.8	7822.56	2627	48549.9	48426.5	12267.6	10909	10656	10841.8	312437
1350	0.63713	M39T28	1.5532	-0.635241	-1.09146	0.308126	0.361825	DOWN	39.1	39.1	39.1	27.8193	27.5142	27.98	58	8	38	63472	125391	113072	80731	55173	41703.6	39280.3	77702.3	86689.4	67496.3	77180	307306	305772	101533	99668.9	77139.4	71090	75446.1	99938.9	95729.9	89075.7	71357.4	82707.5	48169	40790.7	93719.2	79949.1	36412.4	32411.4	42589.3	44121.9	65989.7
573	0.63636	M91T42	2.68847	1.42678	3.65413	0.000754269	0.859859	UP	91.1	91.1	91.1	42.14	42.1301	42.1531	48	8	40	1067008	367116	26472.3	986979	1.07122e+06	344118	339866	334624	356544	389271	378881	402880	390743	1.84043e+06	1.80213e+06	3.67372e+06	3.89406e+06	3.7286e+06	3.14608e+06	2.28619e+06	2.55635e+06	351663	343283	164319	190592	336475	328021	816076	797094	1.12005e+06	1.09479e+06	1.1763e+06
1052	0.63625	M52T28	1.65831	0.729711	1.8386	0.0919708	0.791086	UP	52.1	52.1	52.1	27.8061	27.793	28.367	44	6	35	34424	36243.6	32313.9	60102.9	38924.1	1956.83	2655.76	19454.5	23434.6	29591.5	46451.6	82472.6	83930.9	80483.7	78161.8	104345	98999.8	66542.2	71449.8	81655.7	77414.8	59161.3	62583.3	43389	45841.5	61193.8	58916.9	27653.2	25880.4	25522.1	25584.3	48127
1165	0.63599	M45T27	1.35736	0.440807	1.5531	0.148701	0.719304	UP	45.1	45.1	45.1	27.1601	26.6552	27.1765	55	8	39	49200	58202.6	33736.1	79002.1	38515.2	19557.3	18048.3	35752.9	35598.5	87125.9	90338.3	91224.3	87975.6	51937.3	52770.7	33209.8	31160.2	75870.8	72488.5	37870.2	35189.2	50983.1	50480.2	27695.2	30104.7	75049.1	77460.5	102383	98842.6	124743	111521	102404
1546	0.63516	M71T28	1.22335	-0.290838	-0.556843	0.590307	0.0076419	DOWN	71.1	71.1	71.1	28.3768	27.5733	28.7408	121	8	40	191808	158042	135048	129188	127326	13908.2	18402.9	49261.8	52280.3	306089	306247	265245	252904	105031	105451	74687.2	72996.8	149349	141217	110014	104511	97679.9	86708	94522.7	84045.9	123324	123003	68376.4	55355.5	157118	139479	118666
625	0.63204	M42T6	1.30425	0.383216	3.39031	0.00156839	0.859428	UP	42.1	42.1	42.1	6.06759	6.0385	6.07747	48	8	40	71224	629695	85265.7	821277	302288	647389	650813	658247	670709	692989	716235	463154	538021	671431	678222	491583	477376	718665	796910	449153	445349	562969	745601	607743	561380	872391	900390	826130	815794	607686	724164	681487
578	0.63194	M122T42	2.70118	1.43359	3.62396	0.000823351	0.859823	UP	122.1	122.1	122.1	42.14	42.1301	42.786	50	8	40	285952	94851.3	6772.32	256211	281198	89735.7	88640	85650.3	92492.6	102131	96815.9	104516	98828.5	475888	467270	960560	1.02388e+06	976826	824307	595325	667870	88995.5	88679	40609.5	47531.5	86924.9	82304.3	210338	207375	289019	282808	304896
837	0.62974	M56T40	1.42054	-0.506436	-2.3709	0.0317862	0.841439	DOWN	56.1	56.1	56.2	39.7182	39.5985	40.028	58	8	39	177728	718171	208248	505563	323759	796539	919797	597867	631262	989241	888392	470059	452208	852664	997072	863949	563012	556067	629008	837050	753218	1.36355e+06	786935	714868	804887	806153	638109	276124	262940	285049	263735	440361
947	0.62836	M93T38_2	2.28544	1.19247	2.01876	0.0624857	0.818519	UP	93.1	93	93.1	37.5129	37.1981	37.5293	28	3	24	92544	37370.2	55633.6	85407.3	84695.7	1583.46	9857.13	4654.61	4539.67	15602.8	8243.97	125744	128736	53360.9	8651.19	7552.12	4754.63	61357	69627.1	12812.5	9141.92	58907.7	58690.5	10594.4	8902.29	102728	87454.3	86613.3	93919.9	128405	100998	49446.2
1061	0.62723	M201T32	1.35521	-0.438519	-1.83441	0.0946827	0.788258	DOWN	201.2	201.2	201.2	32.2807	32.1021	32.8989	64	8	40	33896	261422	94910.2	192901	103781	221167	110365	354750	384592	300386	328820	199076	192222	143120	358713	411696	241235	237543	383270	326308	346479	228779	323170	183927	202337	141087	151581	170061	173332	117170	124083	191351
1041	0.62133	M107T32	1.24279	-0.313583	-1.87761	0.0867425	0.796386	DOWN	107.1	107.1	107.1	32.1971	31.9839	32.5349	37	5	24	11190	88098.1	22983.6	70887.3	26825.6	74919.1	140403	72824.1	74635.9	96432	70947.3	89418.5	85205	91787.4	91160.9	90141.6	90457.7	87768.3	88661.8	87344.9	88827.1	88605.7	88099.1	87456.5	86560.8	85583.3	85252.8	72810.8	72324.3	51434.7	55756.8	79905.8
1080	0.62114	M152T38	2.1084	1.07615	1.77097	0.101731	0.780648	UP	152.1	152.1	152.1	37.5161	37.5063	37.5325	33	2	31	348800	157985	242750	333095	310542	14921.8	15019.7	29450.5	20828.4	32803.9	49281.4	560291	541282	195401	166813	24903.4	20659.6	244367	254383	63859	51551	237945	242196	56354.9	56267.4	380712	353432	341218	348834	481544	402105	191411
844	0.61759	M44T16	1.25025	0.322217	2.28432	0.0352232	0.839124	UP	44.1	44.1	44.1	15.635	15.5087	15.6792	50	8	40	44416	201511	48941.7	251940	86702.8	253222	226556	227650	267199	159989	187993	137160	152320	440154	432703	426279	421902	289285	303764	365579	321624	213971	317164	349586	269064	270831	248795	260489	258290	173836	212309	282061
1317	0.61682	M82T40_2	1.42165	-0.507562	-1.20366	0.26319	0.480445	DOWN	82.1	82.1	82.2	39.6477	39.5985	39.8642	27	1	25	28008	88805	59875.7	62466.3	35039.3	67758.8	236723	72377.1	65630.8	70279.2	71290.6	64563.7	61816.1	81554.4	80521.6	81130.4	160474	78223.6	79415.9	68163.9	75846.4	77490.7	80647.7	70864.1	74124.9	60643.8	164993	41191	40939.1	45853.6	39616.6	71287.4
611	0.61518	M77T42	2.84986	1.51089	3.44792	0.00131135	0.859565	UP	77.1	77.1	77.1	42.1416	42.1367	42.1498	22	1	21	55392	16866.6	4563.7	48067.6	56315.1	10666.9	11896.3	15030.7	17867.4	17301.2	16024.1	22663.1	23483.4	94350.1	89837.2	188238	199675	193001	162717	118719	129124	15427.9	11804.4	4526.47	5814.51	16169.7	15187.3	39897.9	39241	55280.2	55125.2	54189.5
563	0.6142	M103T10	3.00402	1.5869	3.64803	0.000672718	0.859902	UP	103.1	103	103.1	9.87487	9.80927	10.229	31	1	21	48304	33496.3	19392.1	100624	107998	19359.9	22111.8	7786.26	15171	45753.5	51864.9	47452.9	58469.9	32628	37088	22461.2	25949.1	43367.7	55553.4	29932	19442.7	23933.9	70815.7	21142.2	26501.9	61090.4	66022.4	71244.2	68549.2	39228	57922.9	43026.2
735	0.6128	M41T14	1.22493	0.292699	2.84663	0.00746129	0.856232	UP	41.1	41.1	41.1	14.4626	13.7838	14.5511	63	8	36	1498112	9.25302e+06	1.25496e+06	1.13343e+07	3.6753e+06	8.25706e+06	8.47454e+06	7.93284e+06	7.90389e+06	9.83323e+06	9.99806e+06	1.05786e+07	1.10459e+07	1.25141e+07	1.28596e+07	1.1301e+07	1.12936e+07	1.446e+07	1.14967e+07	1.17521e+07	1.2038e+07	1.18163e+07	1.16434e+07	9.13743e+06	9.37828e+06	1.38929e+07	1.35562e+07	1.28633e+07	1.04839e+07	1.37265e+07	1.35603e+07	1.09703e+07
868	0.61156	M55T16	1.23342	0.302669	2.18631	0.0439131	0.833001	UP	55.1	55.1	55.1	15.6367	15.512	16.0957	56	8	40	292992	1.34155e+06	324603	1.6547e+06	542018	1.67255e+06	1.50291e+06	1.51719e+06	1.79193e+06	1.06065e+06	1.24714e+06	923102	1.01695e+06	2.85697e+06	2.80163e+06	2.75353e+06	2.71331e+06	1.84192e+06	1.99426e+06	2.34459e+06	2.05449e+06	1.34271e+06	2.02764e+06	2.24496e+06	1.71955e+06	1.74201e+06	1.59597e+06	1.67529e+06	1.67386e+06	1.09964e+06	1.35761e+06	1.79973e+06
716	0.60755	M47T35	2.39269	1.25864	2.97904	0.00538612	0.857374	UP	47.1	47	47.1	35.1764	35.1681	35.2699	36	3	33	212096	77462	62904.3	185343	180753	9119.92	11007.9	28223.8	31277.5	143269	152726	128575	115496	549047	544093	662176	536458	237038	216727	449245	392598	329400	300870	184714	192535	409834	375943	34786.1	31575.7	62191.5	44198.1	164797
879	0.60547	M41T16	1.23263	0.301744	2.16117	0.0461411	0.831367	UP	41.1	41.1	41.1	15.6399	15.512	16.0957	58	8	40	403776	1.84474e+06	450343	2.27389e+06	750465	2.31095e+06	2.06661e+06	2.08826e+06	2.46667e+06	1.44773e+06	1.71018e+06	1.26635e+06	1.40119e+06	3.91163e+06	3.86737e+06	3.80845e+06	3.75919e+06	2.53267e+06	2.74271e+06	3.22088e+06	2.83383e+06	1.84296e+06	2.7893e+06	3.09408e+06	2.37016e+06	2.39101e+06	2.19512e+06	2.30893e+06	2.28873e+06	1.50346e+06	1.86121e+06	2.46266e+06
1297	0.60525	M205T42	2.17454	-1.12071	-1.26615	0.239961	0.538558	DOWN	205.2	205.1	205.2	42.1268	42.1236	42.1465	13	4	9	25768	21750.7	25164.7	10002.4	16657.5	2938.48	1803.57	24015.6	27331.4	407.068	208.151	57667.6	59633.8	29582.7	29476.1	10400.3	8314.29	12919.8	21074.8	30420.4	22826.3	112.549	1073.57	205.6	1523.5	954.921	1070.24	159.38	367.14	390.541	334.303	2216.74
1087	0.60406	M120T38	1.9308	0.949202	1.73931	0.107069	0.774628	UP	120.1	120	120.1	37.5129	36.6734	38.1818	141	8	40	715456	376760	493591	727451	638724	73223.7	77081	107751	113542	142361	150472	1.20534e+06	1.14432e+06	424984	396896	85920.7	61179.6	515969	519462	145899	119836	545587	545175	150153	155827	823147	743332	715121	746568	984864	849829	413236
663	0.60186	M41T50_1	2.23853	1.16255	3.16754	0.00279888	0.858773	UP	41.1	41.1	41.1	50.3808	50.2038	50.6859	48	8	30	70672	22738.3	6765.05	50900.3	54157.5	30727	26624.2	12395.3	13095.5	21550.1	25108.9	28487.9	23917.3	105398	100433	239207	178690	57683.9	57742.1	142337	135600	74128.3	71402.2	44003	43452.6	48514.3	40022.1	16595.1	15710.3	32206.4	23098.4	26454.9
905	0.60135	M75T24	1.16047	0.214714	2.08956	0.0510717	0.827652	UP	75.1	75	75.1	24.0333	23.7922	24.9007	92	8	39	25744	162821	27369.5	188950	50088.4	151996	134034	214900	135456	169889	187570	150416	158309	280643	272423	233147	204820	219619	213327	217396	184101	142982	217262	333561	261374	169615	138422	140907	137670	198169	205236	73125.8
900	0.59532	M42T16	1.22861	0.297027	2.12345	0.0496219	0.828759	UP	42.1	42.1	42.1	15.6431	15.512	16.0991	70	8	40	308672	1.40752e+06	343713	1.7293e+06	572543	1.76544e+06	1.57674e+06	1.5932e+06	1.88143e+06	1.10213e+06	1.30152e+06	964613	1.07511e+06	2.9886e+06	2.94306e+06	2.90343e+06	2.86311e+06	1.92481e+06	2.08598e+06	2.44824e+06	2.15174e+06	1.39917e+06	2.11868e+06	2.35374e+06	1.80004e+06	1.81164e+06	1.66013e+06	1.75396e+06	1.73968e+06	1.1404e+06	1.41692e+06	1.8714e+06
869	0.59469	M61T16	1.24043	0.31084	2.17196	0.0444195	0.832632	UP	61.1	61	61.1	15.6365	15.453	15.7547	53	8	40	333312	1.53839e+06	380590	1.90826e+06	660132	1.9283e+06	1.72876e+06	1.73813e+06	2.06476e+06	1.22529e+06	1.43019e+06	1.03562e+06	1.15603e+06	3.32031e+06	3.27539e+06	3.22759e+06	3.18988e+06	2.18857e+06	2.30183e+06	2.77681e+06	2.43371e+06	1.60165e+06	2.40685e+06	2.65302e+06	2.0476e+06	2.05386e+06	1.89359e+06	1.98461e+06	1.97366e+06	1.30381e+06	1.61028e+06	2.12674e+06
1051	0.59443	M55T35	1.56361	-0.644883	-1.84827	0.0912275	0.791852	DOWN	55.1	55.1	55.1	35.2535	34.8139	35.4961	31	8	21	21912	33659.2	16471.2	21526.6	19160.4	22295	23378.1	37888.2	41622.1	52097.3	59133.8	16837.1	16022.3	39839.7	36156.1	33473.4	30226.1	13353.7	27554.4	31627.7	27550	44915.9	52919.6	93533.1	76713.3	31682.9	26500.7	7095.23	9120.35	9642.93	9249.01	12462
668	0.59417	M56T50	2.46478	1.30146	3.14214	0.00299896	0.858665	UP	56.1	56.1	56.1	50.3809	49.7906	50.6826	55	6	32	58864	15574.7	5633.63	38388.3	44157.9	22628.8	17848.1	6382.9	8946.31	13393.1	16792.7	20847	17759	79674.2	77120.9	193536	144479	42060.4	43148.1	112228	107887	56422.9	53618.1	30130.1	30990.5	33952.6	27187.5	10527.5	10697.7	21882.7	15690.2	18202.4
666	0.59365	M68T50	2.59764	1.3772	3.14777	0.00295387	0.85869	UP	68.1	68.1	68.1	50.3809	50.2071	50.3875	31	6	23	33720	8220.74	3218.68	21354.5	25388.2	12686.2	9529.66	3225.8	4216.47	7411.38	7989.82	10550.6	10156	44640.3	43921.7	109788	81783.9	24249.4	23702.2	64718.1	60892.4	31899	30232.7	16442	16555.9	19432	15732.1	5244.1	4696.53	12181.8	8020.96	8536.1
829	0.59336	M41T29_2	1.67053	0.740303	2.33896	0.0287349	0.843445	UP	41.1	41.1	41.1	29.3605	29.3539	29.659	39	4	33	39592	27790.8	16313.2	46425.3	34760.8	48355.2	46385.2	9226.09	11758.8	15435.4	15824.1	36823.9	38517.7	23931.6	20304.9	13669.1	16044.8	32065.7	32390.7	16442.7	14583.3	25415.5	24376.6	12077.2	11169.7	28324.1	31419.3	30195	34371.8	51102.1	48919.3	42062
669	0.59282	M43T50_1	2.17712	1.12242	3.13934	0.00304887	0.858639	UP	43.1	43.1	43.1	50.3777	50.2038	50.3875	40	8	30	80584	26818.2	7051.51	58386.4	61612.3	36802.9	31362.5	17181.1	16932.4	24926.3	28079.4	32470.5	26790.3	118354	114801	273575	204630	66217.2	65585.2	162910	155805	85410.8	80343	47251.1	49913.3	52488.7	45198.4	18958.5	22581.7	36481.4	26558.4	29628.7
1327	0.59238	M123T40	1.38867	-0.473703	-1.15918	0.279478	0.437915	DOWN	123.1	123.1	123.1	39.6527	38.9459	39.8477	38	7	27	14977	53646.1	35333.2	38631.3	21656.4	138177	47967.7	48867.8	52472	28037.9	28724	44699.4	40222.8	63390.2	61290.1	43171.1	53487.8	46533.2	53106.4	56198.8	58311.9	60536.5	55987.3	52432.3	49353.8	59629.5	56584.6	22183	19577.5	23771	22059.1	35271.1
677	0.58697	M55T50_1	2.29862	1.20077	3.10226	0.00336868	0.858467	UP	55.1	55.1	55.1	50.3808	50.3742	50.6859	45	8	31	95360	28369.7	8610.24	65211	72598.5	39260.1	32944.1	15444.1	16421.4	26330.5	29590.6	35896.5	31070	135564	130158	319385	237810	74073.5	74825.8	188199	178667	93926.2	90649.2	53086.6	53779.2	58589	49670.1	18689	19467.6	38077.6	27136.7	33244
1101	0.5854	M97T40_2	1.53196	-0.615378	-1.72772	0.113308	0.767299	DOWN	97.1	97	97.2	39.6706	39.323	40.0052	47	8	36	207936	1.08552e+06	556373	708581	596793	1.31834e+06	1.95536e+06	655791	687795	1.48279e+06	1.54661e+06	529290	508153	1.88258e+06	1.81811e+06	1.77342e+06	1.49122e+06	565623	652997	849532	859702	880652	810696	1.79123e+06	1.45916e+06	1.97424e+06	1.69365e+06	290872	273889	296245	272329	464226
884	0.58467	M60T16	1.2364	0.30614	2.1416	0.0469613	0.830758	UP	60.1	60.1	60.1	15.6366	15.5087	15.6825	50	8	40	560704	2.55207e+06	627524	3.15537e+06	1.09789e+06	3.18921e+06	2.87528e+06	2.88629e+06	3.42168e+06	2.01545e+06	2.36017e+06	1.72733e+06	1.94118e+06	5.51062e+06	5.43663e+06	5.3573e+06	5.29409e+06	3.61246e+06	3.8266e+06	4.59223e+06	4.03005e+06	2.63058e+06	3.97138e+06	4.39572e+06	3.38607e+06	3.39036e+06	3.11446e+06	3.28856e+06	3.2687e+06	2.13718e+06	2.66108e+06	3.52335e+06
933	0.58416	M69T40_2	1.37719	-0.461728	-2.0738	0.0577636	0.822391	DOWN	69.1	69.1	69.2	39.7264	39.5985	40.0085	60	7	39	330560	1.46503e+06	461056	1.06378e+06	659229	1.92459e+06	1.91455e+06	1.19331e+06	1.2574e+06	2.11941e+06	1.4059e+06	972097	932948	1.90278e+06	2.04618e+06	1.85119e+06	1.69648e+06	1.10655e+06	1.25821e+06	1.7089e+06	1.3499e+06	1.84733e+06	1.71366e+06	1.72602e+06	1.7591e+06	1.98397e+06	1.72799e+06	546536	517852	581476	531504	891398
955	0.58363	M171T47	1.44533	-0.531399	-2.02432	0.0634937	0.817675	DOWN	171.1	171.1	171.1	46.5523	46.5408	46.5769	12	4	8	36696	51120.9	18612.5	35369.7	26260.4	43024.2	40611.5	29420.4	35990.6	72762	83741.4	54538.2	48879.3	75911.3	76555.1	43812.7	60091.7	27369.2	30426.9	53508.1	43818.3	95794.4	80404.3	79340.7	79899.9	73495.9	45654	11181.3	17940.6	21824.3	13311.8	23450.7
682	0.58285	M57T50_1	2.24813	1.16873	3.06566	0.00371055	0.858283	UP	57.1	57.1	57.1	50.3808	50.371	51.4269	51	8	34	69616	21075.8	6540.4	47381.1	52261	30465.7	25926.8	11441	12994.8	18350.6	22189.5	25618.9	21619.1	99012.2	94381.6	229914	171522	51443.7	53556.1	136165	129908	69130.6	64716.7	39621.1	39965	41762.3	35992.2	14516	13784.2	28209.1	20517.6	24150.3
1103	0.58117	M95T40_2	1.53812	-0.621169	-1.71998	0.114643	0.76569	DOWN	95.1	95.1	95.1	39.6673	39.3067	39.8642	47	8	36	79632	475491	246416	309138	265650	592080	863684	282614	298193	644561	671774	229498	221524	742091	790884	782549	646438	244303	282787	817072	783317	381748	352089	310464	330289	889532	738831	124976	119451	126553	117608	200803
1149	0.58099	M99T20	1.24788	0.319474	1.57588	0.141181	0.730465	UP	99.1	99.1	99.1	20.1982	20.1916	20.4606	26	2	22	16960	38333.7	14858.7	47835.7	18717.8	42619.2	35778.5	53203.1	63754	33037.3	36783.3	22207.7	19286.8	48347.3	44228.9	33156.6	28552.7	56256.5	75062.8	29031.1	22972.2	39689.3	51683.8	23674.7	26788.1	54474	48792.2	88014.1	84072.4	46678.9	48221.5	53812.5
922	0.58091	M31T16	1.21724	0.28361	2.07899	0.0537706	0.825561	UP	31.1	31.1	31.1	15.635	15.5087	15.6825	50	8	40	21688	101273	23896.4	123273	40300.1	124281	112895	112480	136830	81038.7	94006.7	70568.4	78080.1	211429	207247	204790	201146	138221	147451	176041	153677	102528	154206	167417	129105	130008	120029	126225	128261	86054.1	104930	140357
882	0.58016	M30T16	1.24014	0.310502	2.14052	0.0468314	0.830855	UP	30.1	30.1	30.1	15.6334	15.5054	15.6792	49	8	40	19736	88301.5	21967	109506	38893	110965	100113	99412.4	118406	69483.2	81960.7	59572.9	66499.7	188451	188083	180456	172763	123719	187953	157190	138103	91152.8	136316	149829	116645	116856	106766	112743	112124	74161.7	90115.1	120110
930	0.57898	M71T16	1.21644	0.282661	2.05581	0.0566026	0.823322	UP	71.1	71.1	71.1	15.6365	15.512	15.6761	49	8	40	452224	2.12629e+06	509028	2.58649e+06	841968	2.65459e+06	2.38063e+06	2.39466e+06	2.83202e+06	1.67613e+06	1.96868e+06	1.47325e+06	1.63036e+06	4.42744e+06	4.35921e+06	4.28989e+06	4.23636e+06	2.86938e+06	3.10761e+06	3.64319e+06	3.21106e+06	2.08748e+06	3.1626e+06	3.51463e+06	2.70514e+06	2.71865e+06	2.4898e+06	2.62632e+06	2.62049e+06	1.71389e+06	2.12218e+06	2.80242e+06
908	0.57852	M57T16_1	1.22642	0.294455	2.09859	0.051384	0.827413	UP	57.1	57.1	57.1	15.6366	15.5087	15.6792	50	8	40	51672	242480	58640.4	297383	100915	302582	271944	272748	324187	192417	225777	167000	183185	512746	506242	499059	489159	338787	356553	429857	376358	248601	370030	411009	319376	321818	297126	310166	308232	206239	252378	333731
686	0.57688	M69T50	2.29325	1.19739	3.05082	0.00387827	0.858192	UP	69.1	69.1	69.1	50.3776	50.1972	50.676	46	8	32	83840	24439.4	7554.97	56045.8	63306.8	33110	27857	12596.7	14642.5	22559.2	26192.7	32670.4	25887.1	116191	111395	278015	204979	61719.3	63055.3	163407	156205	82203.7	77355.6	43583.9	45845.9	49210.8	40873.9	15792.5	15951	33223.9	22985.9	26424
742	0.57304	M119T37	2.11294	1.07926	2.76152	0.00885158	0.855457	UP	119.1	119	119.1	37.2127	36.6668	37.2506	34	6	27	32056	14066.6	9104.88	29721.9	29513.5	2976.61	4153.35	9851.79	12629.1	25795.4	28204.7	15308.4	13613.2	105640	90371.2	105726	84069	41638.4	40933	72879.9	63907.2	49582.5	44537.7	29897.9	29133.2	62714.7	55104.9	6959.24	7118.24	11901.3	7800.21	28252.6
890	0.57268	M75T16	1.24244	0.313179	2.12602	0.0481471	0.829872	UP	75.1	75.1	75.1	15.635	15.5087	15.6726	46	7	37	16888	71091.6	17966.3	88327.3	31858.8	87888.2	79227.6	82663.6	97442.2	52385.5	63705.8	51546.7	53873.6	156330	156135	154100	149168	100435	111212	128808	113473	69873.9	114660	120299	95997.5	93448.9	87838.1	93285.3	89213.4	57736.5	73399	98476.5
708	0.56839	M84T50	2.31233	1.20935	2.97395	0.00474253	0.857724	UP	84.1	84.1	84.1	50.3809	50.3743	50.676	42	6	30	38832	10656.3	3815.56	24641	28490.4	14932.7	12372.7	4851.29	5372.52	9650.13	11190.8	14503.4	12377	51341.2	49345	125271	92355.2	27095.4	27362.8	72527.7	69918.1	36750.4	34273.1	19991.4	21587.6	21664.5	18366.1	6166.48	6444.99	14669.8	9766.78	11761.6
703	0.56837	M82T50	2.34855	1.23177	2.98651	0.00459866	0.857802	UP	82.1	82.1	82.1	50.3809	50.2038	50.3875	38	8	29	36464	10115.1	3546.9	23755.9	27777	14284	11506.6	5565.98	4521.96	9047.22	11051.4	13821.5	11122.4	49763.4	47810.1	121220	89027.6	25973.9	27029.9	70560.7	66950.3	34596.6	33401.9	18020	19311.7	21009.5	16845.5	6617.79	6210.87	13954.1	9077.63	10250.7
1422	0.56755	M107T28	1.55915	-0.640757	-0.914787	0.388612	0.171541	DOWN	107.1	107	107.1	27.8291	27.8028	28.3702	76	6	38	93952	168793	183690	108260	80231.6	2360.62	2395.22	108526	120414	96099	107195	457771	455580	193027	113360	97788.2	89475.6	90365.2	127702	108396	97546.5	85344.2	93179.8	60125.1	50632.7	117787	107925	42862.7	47043.1	49614.5	53318.6	78342
1416	0.56705	M131T35	1.37983	-0.464494	-0.93307	0.378431	0.191874	DOWN	131.1	131.1	131.1	35.1354	35.1059	35.2502	41	8	33	22272	37683.3	30506.2	27310	17049.5	8037.69	7623.28	26384.4	28427.5	82006.7	87237	32568.9	29181	57535.7	56399.1	54411.5	44717.1	29454.4	29498.5	52149.9	46378	44622.9	43832.5	36231.5	37080.3	51744.5	46108.6	14994.3	14454.8	17786.1	13142.1	23585.2
1146	0.56435	M69T24	1.2801	0.356252	1.59474	0.140737	0.731107	UP	69.2	69.1	69.2	24.0775	23.9267	24.4121	95	8	36	271232	1.22933e+06	552189	1.57366e+06	583300	848595	1.16545e+06	2.24737e+06	435895	1.24182e+06	1.74916e+06	1.06169e+06	1.08466e+06	2.45801e+06	2.40651e+06	2.13872e+06	2.01545e+06	1.17386e+06	2.10468e+06	1.98583e+06	1.71673e+06	670671	2.04538e+06	3.27627e+06	2.29782e+06	1.46927e+06	1.73738e+06	1.75507e+06	1.27087e+06	1.31739e+06	1.755e+06	1.01956e+06
711	0.56387	M83T50	2.27257	1.18432	2.96461	0.0048925	0.857643	UP	83.1	83.1	83.1	50.3809	50.3742	50.6826	58	8	34	83648	23720.2	7622.81	53905.8	62099.7	32756.6	26915.8	11990	13791.4	21253.8	24714.8	31643.5	26695.6	111641	107419	272841	200671	57988.1	60253.8	157075	152022	78849.8	75389.5	42485.6	43884	47722.2	39948.8	14747.4	14435.2	30502.3	21460.4	25181.7
717	0.56187	M71T50	2.23167	1.15813	2.92002	0.0054595	0.857334	UP	71.1	71.1	71.1	50.3809	50.371	50.6792	40	7	25	28840	8536.1	3128.71	19049.8	21670.6	12884.9	10708.9	3216.16	5122.3	8417.82	9041.03	10673.2	8224.57	39214.8	38350.7	94418.2	69956.4	20990.8	21717.6	56066.2	53023.1	28324.3	26086.4	15923.8	16491.6	16528.1	14413.8	5306.36	5155.69	10772.1	7893.03	8652.97
761	0.56089	M53T47	1.52652	0.610248	2.60804	0.0125166	0.853375	UP	53.1	53.1	53.1	46.6064	46.2456	47.7903	92	8	38	19976	25085	7244.4	38292.8	27630.8	21950.4	23993.1	16028.9	18306.4	34325.2	37012.7	24781.4	24281.7	51262.1	54566	85546.2	64361.5	26321.9	28657	76410	69863.5	73197.8	56238.8	70857.5	72030.5	48060.4	39754.4	9187.47	9030.84	15885.1	12617.1	16870.3
719	0.55702	M97T50	2.24197	1.16477	2.91121	0.00561974	0.857246	UP	97.1	97.1	97.1	50.3777	50.3742	50.3875	41	8	33	58392	16775.5	5750.14	37610.2	43398.3	23261	19177.2	8532.09	8726.88	14508	17893	23040.6	19065.3	77516.5	75950.9	189673	140063	40557.5	41607.8	110879	106191	54333.7	51641.2	29389.4	29936	33506.4	27533.1	10141.6	9792.81	21513.7	14598.5	17490.3
974	0.5567	M88T16	1.20562	0.269775	1.96941	0.0666634	0.81498	UP	88.1	88	88.1	15.6366	15.512	15.7679	50	8	40	1623040	7.64554e+06	1.81751e+06	9.21762e+06	2.99519e+06	9.52463e+06	8.55318e+06	8.61321e+06	1.01658e+07	6.03691e+06	7.08458e+06	5.31687e+06	5.86915e+06	1.58716e+07	1.55961e+07	1.53774e+07	1.51622e+07	1.02959e+07	1.11614e+07	1.30965e+07	1.15129e+07	7.50474e+06	1.13515e+07	1.26012e+07	9.70885e+06	9.75011e+06	8.95205e+06	9.45829e+06	9.42109e+06	6.17006e+06	7.64103e+06	1.00996e+07
1459	0.55627	M69T28_1	1.43253	-0.518561	-0.848675	0.422388	0.114191	DOWN	69.1	69.1	69.1	27.9373	27.8028	28.0062	61	6	36	30032	55493.7	54920	38738.4	22589.7	5643.33	6662.09	37044.8	41499.4	32085.1	37725.6	141485	141804	55965.9	53302	27732.8	26071.3	19765.2	62833.6	28113.9	34390.4	29380.5	41098.9	38015.6	24174.9	51720.7	43428	35915.3	34374.8	31791.8	34753.1	38218.8
969	0.55515	M39T16	1.21168	0.27701	1.97309	0.066021	0.815531	UP	39.1	39.1	39.1	15.6382	15.512	16.322	52	8	40	186880	851564	207380	1.03182e+06	344716	1.06904e+06	951710	961653	1.13998e+06	664507	784924	588201	652497	1.79636e+06	1.76819e+06	1.73925e+06	1.7131e+06	1.14398e+06	1.25446e+06	1.45924e+06	1.28189e+06	824527	1.25888e+06	1.40762e+06	1.07011e+06	1.08031e+06	989714	1.04309e+06	1.03954e+06	674576	841023	1.11615e+06
937	0.55349	M80T16	1.22497	0.292742	2.01836	0.0597519	0.820777	UP	80.1	80.1	80.1	15.6366	15.5447	15.6726	44	7	36	10417	42835.5	10670.6	52472.1	18506.7	53679.9	47940.5	49670.1	57374.2	32394.6	38516.6	28996.2	34112.1	94259.8	92241.7	89505.1	89015.4	59526	66139.7	75618	67369.3	41834.9	66248	73227	54415.2	55056.6	51156.7	54187.1	52934.9	35176.9	43708.6	57976.1
750	0.55191	M29T54	1.91307	0.935887	2.66546	0.0106528	0.854441	UP	29.1	29.1	29.1	53.7209	53.4699	53.7618	78	8	38	85784	55249.7	24584.8	105696	106328	90663.4	93352.2	53328.8	53671.5	43927.5	48302.6	30676.5	28074.7	128124	132411	211573	165825	66141.2	64353.3	155296	158316	223295	225672	329378	346442	126817	108123	42496.5	43956.3	51138.9	41538.9	57375.1
1012	0.5518	M90T16	1.23828	0.30834	1.88782	0.0761708	0.806512	UP	90.1	90.1	90.1	15.635	15.6203	15.6662	34	5	29	9609	39755.6	11173.7	49228.6	19568.9	51238.6	46760.5	46268	53805.9	28602.5	36892.4	25333.3	29143.2	89426	86056.9	86078.4	85268.1	56972.9	90641.7	72365.2	63869.8	40315.8	61024.8	70075.5	52831.4	53466.7	47815.8	52577	51052.5	30761.2	41045.8	51442.3
1133	0.55093	M130T40_1	1.53073	-0.614216	-1.6159	0.136	0.737842	DOWN	130.1	130.1	130.1	39.6969	39.5986	39.9657	47	8	38	36496	203742	111730	133102	118429	325713	357432	113397	120531	259219	273518	92119.1	88006.3	327677	317364	314316	257688	94912.2	109819	332534	314797	162276	343691	146876	313490	356958	295349	47032.4	44572.3	48100.5	44427	76905.2
769	0.5504	M70T33	1.5508	0.633012	2.55219	0.0144999	0.852224	UP	70.1	70.1	70.1	32.8546	32.7808	33.2039	48	8	40	1593856	826477	263904	1.2817e+06	961428	1.05427e+06	1.05442e+06	520858	571616	1.02016e+06	1.14805e+06	629047	613389	2.57315e+06	2.40973e+06	1.92209e+06	1.71732e+06	1.02261e+06	1.57969e+06	2.08228e+06	1.89798e+06	2.29481e+06	2.99029e+06	4.47258e+06	3.54432e+06	2.17694e+06	1.75393e+06	914425	962405	705153	710007	921067
776	0.54808	M75T35	2.03518	1.02515	2.59286	0.0148198	0.852037	UP	75.1	75.1	75.1	35.1748	35.1649	35.2699	43	5	38	171328	76621.1	56807.4	155938	145929	17238.1	17763	29589.1	31333.6	132069	140226	126188	118562	450656	445435	539361	435535	193999	179497	367531	317774	267943	248733	156156	160427	341510	309379	31622.7	29105.1	54531.4	44209.4	136466
777	0.54491	M44T47	1.46351	0.549437	2.53302	0.0150004	0.851931	UP	44.1	44.1	44.1	46.6113	46.5376	46.9245	72	8	35	13684	19907.7	5045.75	29135.2	20088	18473.6	18681.2	13158.2	15237.2	26764.8	27623.4	20216.3	19107	42574.7	46860.7	71573.8	54244.1	23411.7	25456.7	61656	57494.4	58203.2	45401.4	57563.2	56784.9	39485.3	32715.5	35584.2	10748.7	15416.8	10759.6	17087.7
732	0.54111	M111T50	2.24298	1.16542	2.81906	0.00717107	0.856393	UP	111.1	111.1	111.1	50.3809	50.3743	50.3875	29	6	23	26824	7522.12	2708.08	16871.9	20083.3	10784.7	8830.93	3265.16	3990.87	6799.07	7690.59	10009.7	8806.02	35827	32325.3	89088.5	65113.6	18218.4	18734	50432.2	47706.7	24226	23831.3	13504.9	12686.5	15682.4	11989.4	3978.12	4636.43	9343.46	6665.89	7366.73
1417	0.54084	M183T52	1.30857	-0.387995	-0.928417	0.38137	0.185866	DOWN	183.1	183.1	183.1	52.2665	52.2631	52.2763	47	8	39	42168	66986.4	46982.8	51190.4	23281.1	33776.4	32038.4	40689.7	43976.5	134487	149537	52207.4	49179	79168.2	77009.9	82429.1	59582.7	61711.7	73341.9	70900.6	67308.3	79607.1	82807.4	106760	94206.8	78783	59869.8	33449.8	34881.9	40681.5	34489.1	48817.4
1015	0.53829	M73T38	1.33478	0.416598	1.88755	0.0769466	0.805795	UP	73.1	73.1	73.1	38.208	37.8769	38.2311	66	7	40	59296	48222.1	19283.2	64365.8	32661	45330.1	50426.7	40258.7	46566.5	74313.2	77171.2	27300.2	24410.4	39473.8	34146.3	20145.4	20250	40743.8	33191.5	44434.3	56875.8	55254.5	51751.6	43624.2	48594	65623	49388.6	43986	54507.7	51407.5	52233.8	62708.9
1192	0.53694	M115T24	1.17946	0.23813	1.50333	0.157956	0.704814	UP	115.1	115	115.1	24.0383	23.9431	24.3727	83	8	40	306624	2.06157e+06	601289	2.43155e+06	784185	2.1126e+06	1.36441e+06	1.5243e+06	1.85339e+06	2.24562e+06	1.57374e+06	2.93394e+06	2.88457e+06	3.73391e+06	3.44744e+06	3.10338e+06	2.49928e+06	1.84827e+06	2.66674e+06	2.46484e+06	2.45874e+06	2.17162e+06	2.68942e+06	4.95347e+06	3.25008e+06	2.3246e+06	1.97128e+06	1.85653e+06	1.91688e+06	3.40172e+06	3.763e+06	1.18586e+06
796	0.53635	M70T51	1.46569	0.551581	2.45577	0.0179322	0.850192	UP	70.1	70.1	70.1	50.6694	50.3742	50.6826	77	8	34	20488	20121.1	4659.43	29491.3	21767	18322.3	21003.2	18555.3	19306.5	25719.1	27949.7	15732.9	14379.8	50674.8	52108.8	56666.7	41941.7	43204.8	47871.4	59932.4	55338	52991.2	49196.4	51716	46374.4	41867.3	32189.8	20403.1	21882.1	14195.1	9469.01	25828.4
804	0.52949	M172T24	1.20436	0.268264	2.4213	0.0206199	0.848564	UP	172.2	172.2	172.2	24.1185	23.9333	24.3727	58	6	38	63544	412748	57481.1	497080	178892	349133	487394	463520	488728	385138	390596	372755	364722	751921	890488	603503	630634	513605	863675	637735	447105	495589	533354	906209	626504	571170	490978	486542	538791	610309	428351	451770
746	0.52917	M56T44	1.59129	0.6702	2.71727	0.00941826	0.855139	UP	56.1	56.1	56.1	43.7796	43.5664	43.7927	62	8	36	32384	17496.1	2733.03	27841.5	23290.8	20637.3	20824.2	13718.4	14252.5	16614.1	16180.2	19230.9	18511.4	35370.1	28966.9	56273.1	45830.6	23691.2	47932.2	46014.7	31034.8	55296.4	57389.4	77041.7	75162.9	39295.7	41784.2	11641.3	19957.3	15749.5	10583.7	18124
823	0.52867	M65T24	1.20841	0.273106	2.34328	0.0270645	0.844524	UP	65.1	65	65.1	24.0759	23.9038	24.3301	78	8	40	14604	86992.8	14976.1	105123	35679	92195.2	61118.2	104394	105136	89531	90511.6	77865.6	75190.1	129077	156181	42990.7	106311	133458	70772.6	95843.1	82011.9	110792	84920.1	216642	120243	72272	129007	122481	142690	95137.7	105957	98454.1
915	0.52702	M51T47	1.60246	0.680284	2.02589	0.0527678	0.826343	UP	51.1	51.1	51.1	46.9147	46.9015	47.4327	29	3	25	13952	12903.3	7310.2	20676.9	17937.5	22209	25088.5	12556	14792.5	7598	8256.35	6445.33	6280.39	33480.1	28793	62490.4	53850.6	25433.4	19139.1	42823.8	42714.6	37958.1	35138.6	39125.7	45857.2	27593.7	23929.3	9263.56	10154.2	16041.1	13272.7	18931.8
954	0.52467	M29T40_1	1.17918	-0.23778	-1.99152	0.0634513	0.81771	DOWN	29.1	29.1	29.2	39.6673	39.5985	40.0247	70	6	39	338560	1.00969e+06	173904	856267	293571	1.12084e+06	1.01571e+06	1.07544e+06	682598	1.08433e+06	1.13127e+06	801613	1.16572e+06	989447	1.27866e+06	1.00945e+06	1.02837e+06	1.16769e+06	961210	905596	1.07505e+06	1.06018e+06	940083	857976	1.04266e+06	1.00012e+06	1.01425e+06	784812	747052	802857	743005	1.2413e+06
1303	0.52378	M31T24	1.12701	0.172497	1.218	0.253453	0.505241	UP	31.1	31.1	31.1	24.0711	23.9464	24.1923	19	5	13	31040	259012	71223.5	291908	61761.8	303567	299661	299528	379248	210881	176521	202139	200549	355493	368726	339193	328976	345115	328287	337201	320411	351543	321289	329119	312117	314867	334645	327133	331873	172982	188206	306838
1048	0.52304	M69T16	1.19223	0.25366	1.8116	0.0897592	0.793352	UP	69.1	69.1	69.1	15.6366	15.512	15.6761	49	8	40	120448	569487	139032	678959	222289	709969	634618	647715	765226	446695	526257	392784	432637	1.17405e+06	1.15369e+06	1.13486e+06	1.12133e+06	756073	821229	962528	846004	551738	836785	931025	711933	731195	673995	693113	690274	451982	561337	742833
1045	0.52071	M68T16	1.1899	0.250836	1.82018	0.0879115	0.795218	UP	68.1	68.1	68.1	15.6366	15.512	16.0433	45	8	34	12634	53944.2	12857.5	64188	20984.5	67950.9	60676.1	60793.7	71420	43011.4	48469.7	38333.1	40898.9	105474	102820	101462	104114	72504.3	104544	91071.9	81996.4	51977.7	75949.6	87110.2	67797.5	68530	59665.9	64890	64771.9	43199.1	53666	70448.5
1137	0.51936	M228T40	1.54603	-0.628572	-1.60153	0.137527	0.735694	DOWN	228.2	228.1	228.2	39.7132	39.6018	40.4413	53	8	40	221952	1.29902e+06	721236	840227	825665	2.08762e+06	2.28527e+06	707287	748217	1.66831e+06	1.74916e+06	586693	559596	2.04817e+06	1.9659e+06	1.95062e+06	1.59505e+06	553280	646010	2.06986e+06	1.94019e+06	2.74127e+06	2.77776e+06	181514	1.34557e+06	2.22226e+06	1.83433e+06	271598	257105	276292	250540	446818
782	0.51883	M41T54	1.95312	0.965784	2.51517	0.0155191	0.851626	UP	41.1	41.1	41.1	53.7192	53.2634	53.7618	81	8	40	206784	116140	55595.8	226837	249049	195155	203200	109257	118528	87982.5	97648.5	61940.9	55411.4	270260	280001	462276	369812	138725	129437	345263	352764	490305	494499	736797	772076	262254	223139	82039	83420.4	97385.3	77370.8	113781
1071	0.51795	M255T53	1.30974	-0.38928	-1.78552	0.0981446	0.784568	DOWN	255.2	255.2	255.2	52.9288	52.9124	52.9518	23	4	19	24920	47616.8	15295	36356	20526.3	76034.6	59943.7	45070.6	53669	38122.1	45684.4	30118.3	32292.2	26858	41281	37068	30781.7	28437.5	34399	48182.5	47678.3	65584.6	62668	68570.5	66395.9	51375	52923.2	22198.6	29868.6	47488.1	27233.8	48964.6
818	0.51669	M119T38	2.44501	1.28984	2.36803	0.02356	0.846745	UP	119.1	119.1	119.1	38.067	37.7818	38.2114	31	2	20	21016	5672.74	5834.64	13869.9	17580.9	2010.37	3482.17	1644.4	1514.56	14099.3	15912.4	3429.9	3288.76	65339.2	6144.89	68193	55903.8	27993.2	26067.8	8777.41	40715.2	7803.81	28762.1	6205.71	15228.9	7088.1	37509.2	3122.98	2806.8	3442.95	1504.92	2630.62
1357	0.51565	M128T36	1.18465	0.244457	1.06373	0.314552	0.344874	UP	128.1	128.1	128.1	36.2602	36.2404	36.4307	48	7	40	60120	122187	55961.7	144749	48327	45625.9	51249.1	116484	126593	119048	126208	198462	193828	216803	174192	187688	164487	136638	180799	134364	123198	156267	187908	139075	131909	200344	175024	123972	120706	111765	108855	137930
1020	0.5131	M70T16	1.20207	0.265519	1.86892	0.0790249	0.803854	UP	70.1	70.1	70.1	15.6398	15.5087	16.0958	57	8	40	496064	2.28038e+06	550264	2.74117e+06	957930	2.85134e+06	2.55879e+06	2.57047e+06	3.04134e+06	1.79423e+06	2.10905e+06	1.5734e+06	1.74438e+06	4.81211e+06	4.73492e+06	4.67607e+06	4.60965e+06	3.11622e+06	3.38567e+06	3.95931e+06	3.48466e+06	2.2543e+06	3.43223e+06	3.81342e+06	2.91926e+06	2.94193e+06	2.69475e+06	2.84557e+06	2.83596e+06	1.84995e+06	2.29725e+06	3.03791e+06
721	0.51257	M51T33	16.4377	4.03894	2.90883	0.00595507	0.857062	UP	51.1	51.1	51.1	33.3843	33.1185	33.4663	21	0	20	88024	1926.09	1034.93	31660.6	64609.1	930.917	1406.75	1917.08	1160.66	2340.12	4231.16	1518.43	1903.64	58426.9	56895.3	7520.72	6781.22	11863.9	11063.4	51625.5	49934.2	30248.8	33100.6	25545.8	26850.7	311075	293041	19158.9	18016.9	10397.5	8371.69	17037.4
1169	0.51223	M199T40_1	1.51196	-0.596419	-1.54213	0.152133	0.714028	DOWN	199.2	199.2	199.2	39.7034	39.6019	40.0117	49	8	39	152576	878300	489505	580902	538108	1.41581e+06	1.55096e+06	475979	503547	1.12512e+06	1.1798e+06	397602	377579	1.38652e+06	1.33046e+06	1.32247e+06	1.08413e+06	377973	439776	1.41479e+06	1.32466e+06	1.28163e+06	1.89706e+06	1.15539e+06	873214	1.51806e+06	1.2473e+06	183958	173819	186969	172627	303169
1064	0.51219	M83T16	1.19802	0.260648	1.77547	0.0958585	0.787015	UP	83.1	83.1	83.1	15.6366	15.512	15.6761	50	8	40	26296	118784	30528.6	142305	48582.2	149516	133512	135120	161763	91795	110361	79449.7	88751.2	250987	245234	241075	239279	160028	173277	205043	178402	116008	178508	197183	148408	153192	139187	146524	146507	93402.5	115942	157786
1139	0.51191	M57T37	1.39619	-0.481494	-1.59761	0.137855	0.735229	DOWN	57.1	57.1	57.1	36.5881	35.893	36.7619	93	8	40	96824	96908.2	43108.1	69409.1	50591.8	78000.8	78937.6	59667.5	64554.8	79498	83901.8	170479	160227	161561	74906.9	98084.7	86727.7	72998.6	72361.2	90982.5	133800	70563.2	68094.2	79515.8	327373	63526.7	58427.2	47944	48539.5	58331.3	48190.8	66053.7
1188	0.51148	M111T40_1	1.49114	-0.576416	-1.5254	0.156452	0.707226	DOWN	111.1	111.1	111.1	39.6805	39.3231	39.8871	47	8	38	59392	348250	191295	233546	207863	559426	610407	192151	203291	444643	465390	158341	152349	561212	537804	536168	443099	166561	191960	568252	537121	727050	551291	234613	247397	608664	504389	84428.8	80168.7	86129.1	78806	135939
1029	0.51041	M73T16	1.19966	0.262631	1.85033	0.0819637	0.801059	UP	73.1	73	73.1	15.6334	15.2791	15.6825	51	8	40	449344	2.08083e+06	502623	2.49629e+06	868059	2.60118e+06	2.3393e+06	2.34309e+06	2.77647e+06	1.63458e+06	1.9251e+06	1.4396e+06	1.5873e+06	4.36489e+06	4.3024e+06	4.24119e+06	4.1819e+06	2.83246e+06	3.07628e+06	3.61351e+06	3.16809e+06	2.0552e+06	3.12654e+06	3.46872e+06	2.6655e+06	2.67798e+06	2.45889e+06	2.5938e+06	2.58414e+06	1.68636e+06	2.09287e+06	2.77397e+06
1533	0.50896	M31T25	2.02678	-1.01919	-0.610192	0.560958	0.0131544	DOWN	31.1	31.1	31.1	24.5858	24.2316	24.6548	37	2	34	30512	29371.6	68921.5	14491.8	5923.47	199927	4207.72	3774.98	6287.58	4881.13	5711.63	4047.55	6135.04	11931.2	11545.7	7607.12	9886.39	15204.2	19575.2	10736.4	8686.77	9080.58	11231.2	3907.16	8398.9	15437.2	16682.7	18421.1	19807.9	19909.2	18428.8	16726.8
1170	0.5082	M185T40	1.51157	-0.596048	-1.54026	0.1524	0.713614	DOWN	185.2	185.1	185.2	39.7395	39.6117	40.3691	57	8	38	382912	2.23661e+06	1.24529e+06	1.47966e+06	1.38091e+06	3.60006e+06	3.96302e+06	1.21429e+06	1.28773e+06	2.84108e+06	3.00745e+06	1.0096e+06	969670	3.57396e+06	3.41833e+06	3.40555e+06	2.79364e+06	980396	1.13945e+06	3.62525e+06	3.40834e+06	1.68923e+06	4.86702e+06	2.78565e+06	3.49341e+06	3.89199e+06	3.21349e+06	477160	457299	483875	445076	794939
1163	0.50769	M184T40	1.51878	-0.602915	-1.56172	0.146758	0.72224	DOWN	184.2	184.2	184.2	39.6937	39.6019	39.874	45	8	37	69128	426968	235450	281125	267682	688110	744530	234486	248432	549079	573794	193038	184277	668630	651376	650630	533823	188097	220116	680984	648835	917319	877995	286967	303196	731372	613845	91773.2	86184.9	93807.1	85528.9	152616
1022	0.50766	M74T47	1.47902	0.564639	1.83214	0.0793446	0.803553	UP	74.1	74	74.1	46.908	45.9112	46.9245	67	8	36	99248	109021	56743.4	161244	128061	169858	202914	120341	129733	71394.2	39935.6	75000.9	62992.6	242433	237043	446779	392559	190802	169324	314299	319803	282327	270837	303163	340623	216738	189622	98935.9	105770	143024	118970	151889
899	0.50765	M101T54	1.70814	0.772428	2.05153	0.0495785	0.828792	UP	101.1	101.1	101.1	53.7257	53.4667	53.7618	47	5	26	40848	38134.5	24596.2	65139.1	62497.3	76348.3	75931.1	28238.2	34430.9	27708.8	32918.2	16289.1	13211.3	56325	58067.4	232335	218163	92873.8	42551.3	67823	211440	90101.6	96536.3	140120	148311	117106	97035.7	28887.7	29341.2	39082.4	26439.3	40643.5
725	0.50672	M150T33	16.6787	4.05993	2.87711	0.00647368	0.856777	UP	150.1	150.1	150.1	33.3874	33.3548	33.4663	21	0	21	101936	2154.78	815.752	35938.9	74243.1	948.887	1429.65	1825.65	2499.35	2666.43	3619.71	1980.37	2268.2	62777.4	63420.2	8124.04	6190.69	11267.3	12742.9	58362.2	53095.7	35511.8	34768.3	30282.6	31780.4	357347	337270	22016.1	19903.4	11807.3	8449.47	16034.3
1178	0.50603	M183T40	1.49912	-0.584117	-1.53519	0.153583	0.711765	DOWN	183.2	183.1	183.2	39.6969	39.3165	40.0117	54	8	40	510976	3.07332e+06	1.6882e+06	2.05008e+06	1.8762e+06	4.92616e+06	5.38186e+06	1.69783e+06	1.79479e+06	3.93765e+06	4.11536e+06	1.39392e+06	1.339e+06	4.89125e+06	4.69264e+06	4.65287e+06	3.83932e+06	1.37131e+06	1.59529e+06	4.96369e+06	4.66762e+06	2.32989e+06	6.61573e+06	3.90302e+06	4.77168e+06	5.31222e+06	4.40489e+06	680037	645338	692251	632478	1.1148e+06
1193	0.50339	M79T40	1.48314	-0.568658	-1.51688	0.158222	0.704384	DOWN	79.1	79.1	79.1	39.7034	39.6117	39.9756	47	8	37	31048	170675	92949.4	115077	102666	271300	297250	94339.9	100278	220226	228848	77222.2	75938.8	279041	268007	267233	220457	85175.6	97692.3	283992	265108	145423	126689	119315	406007	299152	248684	43201.1	40844.8	45250.2	41461.5	70440.8
1339	0.50332	M148T32	1.64294	-0.716279	-1.10965	0.29748	0.390102	DOWN	148.1	148.1	148.1	31.9905	31.9839	32.5021	43	8	32	24456	27633.5	26228.6	16819.5	18951.8	5732.69	5821.62	17277.5	17854.6	17413.4	18835.5	73654.3	64478.3	9126.73	8820.89	2566.53	2585.66	11181.3	10168.1	7708.42	7290.82	10827.6	10975.9	6359.7	8106.17	15052	14199.5	12311.5	11758.4	14298.6	13058.9	10209.8
1047	0.50099	M74T16	1.19797	0.260597	1.80659	0.0889943	0.794128	UP	74.1	74.1	74.1	15.6334	15.5087	15.6792	50	8	40	68528	312720	76954.1	374631	131779	392207	351411	353839	418902	244887	288363	210843	241311	661913	645768	636129	634894	424516	464857	544817	475722	301817	472549	522631	399926	398663	366569	388215	389292	246747	313344	417411
1492	0.50084	M115T28	1.42522	-0.511188	-0.747886	0.477695	0.052591	DOWN	115.1	115	115.1	27.9833	27.8258	28.3046	26	2	20	21104	28289.4	31505.8	19849.1	11465.6	2187.87	1703.77	14532	20991.4	11998.8	18716.4	78100.3	78084.2	32638.7	30345.6	14830.4	11590.2	17535.2	38528.2	21561.4	18021.5	12806	21874	19955.3	14419.7	29265.7	21655.2	22599.2	23352.1	17502.6	20175.2	21201.6
1200	0.49824	M129T24	1.14994	0.201559	1.46727	0.165468	0.692424	UP	129.1	129.1	129.1	24.0316	23.9365	24.3727	83	8	40	353280	2.49265e+06	608778	2.8664e+06	861585	2.56381e+06	2.01252e+06	2.01133e+06	2.15659e+06	2.60533e+06	1.83557e+06	3.40799e+06	3.34809e+06	4.30788e+06	4.04528e+06	3.32078e+06	3.00822e+06	2.59962e+06	3.14338e+06	2.90156e+06	2.95911e+06	2.56564e+06	3.10064e+06	5.70179e+06	3.74393e+06	2.68599e+06	2.27948e+06	2.14194e+06	2.21008e+06	3.92692e+06	2.98879e+06	2.1389e+06
1168	0.49823	M81T40_2	1.42794	-0.513932	-1.5431	0.150899	0.715939	DOWN	81.1	81.1	81.2	39.6641	39.5985	39.9657	41	7	34	83248	359884	175742	252031	202431	523669	248395	253918	268595	578999	602877	205259	197361	323383	716413	697728	589308	225655	259151	316937	698311	315212	299791	262680	492186	310289	666214	114271	109026	117542	108638	183694
1079	0.4974	M101T16	1.17988	0.238641	1.74113	0.101355	0.781064	UP	101.1	101.1	101.1	15.6349	14.9317	15.6761	50	8	40	460096	2.18391e+06	516024	2.57675e+06	839569	2.71981e+06	2.43675e+06	2.45731e+06	2.90594e+06	1.71191e+06	2.01446e+06	1.53386e+06	1.69125e+06	4.45566e+06	4.36383e+06	4.31064e+06	4.24685e+06	2.86003e+06	3.12881e+06	3.64761e+06	3.20788e+06	2.07661e+06	3.1643e+06	3.51984e+06	2.70587e+06	2.72378e+06	2.50009e+06	2.63622e+06	2.62945e+06	1.71781e+06	2.12351e+06	2.80988e+06
1186	0.49643	M89T40	1.4524	-0.538443	-1.52918	0.154572	0.71021	DOWN	89.1	89	89.1	39.6772	39.2509	39.8838	51	8	38	327488	2.07365e+06	1.06501e+06	1.42773e+06	1.21051e+06	2.46324e+06	3.80942e+06	1.27412e+06	1.34163e+06	2.79595e+06	2.926e+06	1.00728e+06	971538	3.68722e+06	3.5624e+06	3.52611e+06	2.9389e+06	1.14934e+06	1.31906e+06	3.73632e+06	3.52095e+06	1.96639e+06	1.71988e+06	1.47364e+06	1.5576e+06	3.95638e+06	3.30734e+06	588035	560249	597282	549815	939073
1062	0.496	M56T16	1.1952	0.257257	1.77133	0.0952133	0.787698	UP	56.1	56.1	56.1	15.635	15.5087	16.1318	52	8	40	58304	268361	66777	320746	112645	334929	301770	304720	361817	212348	248826	181332	201146	565817	555152	544280	536311	365551	392595	466301	409760	266791	406089	448998	344062	356736	329064	333687	332694	219513	270584	358778
833	0.49586	M103T35	1.81383	0.859043	2.29086	0.0301885	0.842495	UP	103.1	103	103.1	35.1748	34.6992	35.2699	49	8	40	329344	171340	116951	310783	282516	50582.5	47153.9	76859.4	78010.3	292927	298883	272914	253393	875325	865889	1.04755e+06	846681	375548	350912	720116	628796	532925	494225	319839	331499	674817	614392	67765.6	61534	112777	90418.7	270703
1289	0.49577	M143T32	1.20532	-0.269421	-1.28744	0.228156	0.566526	DOWN	143.1	143.1	143.1	32.2168	32.1021	32.5053	37	7	27	196672	1.89929e+06	656186	1.57575e+06	610967	2.13561e+06	1.73028e+06	1.34309e+06	2.86629e+06	2.80427e+06	1.04939e+06	1.66227e+06	1.60314e+06	2.04809e+06	2.08728e+06	2.07486e+06	2.07372e+06	2.02871e+06	2.62295e+06	2.04334e+06	2.00433e+06	2.05248e+06	1.98767e+06	1.99202e+06	2.01369e+06	1.9809e+06	1.97554e+06	1.5297e+06	1.53909e+06	1.09789e+06	1.16828e+06	1.66067e+06
739	0.49414	M77T33	6.77229	2.75964	2.76924	0.00845134	0.855681	UP	77.1	77.1	77.1	33.3776	33.3186	33.4663	33	1	32	230208	12833.8	9982.59	86914.2	167710	3524.82	4202.1	9503.57	14136.2	21550.7	33007.8	9019.47	7725.76	156908	152987	24826.4	20212.2	33790.1	32813.1	137837	130858	85451.5	85800.3	73120.8	76846.2	809286	768245	53745.3	50929.7	28822.5	27567.7	45094.5
1054	0.49286	M89T16	1.19075	0.251876	1.78404	0.0926226	0.790411	UP	89.1	89.1	89.1	15.6333	15.5054	15.6792	50	8	40	97608	459260	110108	546865	189297	574879	512070	518729	611374	362288	425001	318881	350856	956738	942603	926311	912739	617039	674416	788168	690597	451163	684748	759703	584730	585036	538120	567519	564805	366605	457877	605669
852	0.49014	M92T35	1.90605	0.930589	2.18056	0.0394248	0.836213	UP	92.1	92.1	92.1	35.1813	35.1681	35.6338	28	4	23	28944	13381.8	11143.8	25506.5	24814.9	1764.93	2199.69	4584.15	4823.41	27144.5	27149	19670.9	19718.2	76792.3	75646.2	88489.8	72188.7	32263.5	29348.1	61840	52930.8	45184.1	41108.5	26677.6	28728.9	56256	51346.9	5367.79	3689.08	9203.78	5747.4	21041.1
1204	0.48712	M129T40_1	1.47924	-0.56486	-1.47899	0.167819	0.68843	DOWN	129.1	129.1	129.1	39.6871	39.0017	40.0085	56	8	40	151488	881756	489344	596086	543161	1.42178e+06	1.55535e+06	484443	514264	1.12619e+06	1.17846e+06	395788	377776	1.41699e+06	1.36125e+06	1.35504e+06	1.11557e+06	402335	467599	1.44388e+06	1.35441e+06	706095	1.93524e+06	1.08618e+06	1.36861e+06	1.54722e+06	1.27451e+06	199992	190264	205442	186088	327293
1207	0.4869	M67T40_2	1.44225	-0.528317	-1.47404	0.169142	0.686156	DOWN	67.1	67.1	67.2	39.6937	39.5985	39.9986	47	8	38	109112	540976	285157	375093	316241	663176	1.00056e+06	319643	337598	733717	765659	258769	248689	945174	912685	905432	748231	290396	332530	967186	908211	498691	463211	728646	434011	1.01938e+06	845308	145782	136678	150799	138589	234525
886	0.48613	M65T35	1.83752	0.877762	2.10306	0.0470302	0.830707	UP	65.1	65	65.1	35.1747	34.8107	35.565	36	5	29	46880	23088.8	18835.5	42426.2	40099.1	3081.15	4194.05	7430.32	10165.4	46259.9	46868.7	33959.9	32750.9	124770	123820	146088	118929	52857.8	49210.2	100749	87798.2	75625.2	67003.6	43737.5	46078.8	91113	84524.1	8891.47	8066.24	15904.6	11768.7	37640
1088	0.48521	M68T40_2	1.35173	-0.434812	-1.72056	0.107777	0.773812	DOWN	68.1	68.1	68.2	39.6673	39.5985	39.8805	39	6	31	55400	197695	70897.6	146253	103075	284548	331505	163697	175525	171699	177593	139115	137880	187612	193402	292904	194847	161112	166218	333157	294416	171390	491749	319840	159471	325702	130831	77722	74416	83221.9	77038.1	129497
764	0.48459	M79T14	1.81382	0.859035	2.57736	0.0133471	0.852895	UP	79	79	79.1	13.974	13.9544	14.279	43	8	25	26224	26950.4	7024.56	48883.3	51477.9	23845.8	23593.9	23171.8	43003.5	23314.3	22269.2	30872.2	25532.5	19224	20421.5	20414.7	25214.6	25055.4	25327.9	205097	20761.8	19545.7	36760.8	21629.8	29184.9	30956.6	32597.1	28837.2	38341.2	30844.3	30062.6	35097.2
1040	0.48303	M67T16	1.20272	0.266303	1.81434	0.0861966	0.796928	UP	67.1	67.1	67.1	15.6399	15.5054	16.0333	54	8	40	13366	59075.2	14428	71051	26493.4	73237.4	66061.2	67113.9	79795.9	45948.5	54169	40965.2	45310.2	125074	122254	119401	118259	80084.7	128501	102510	89104.2	57389.8	88090.2	97371.6	73634.8	74872.9	68649.1	72622.4	72156.8	47127.4	58646.7	78747.8
991	0.4824	M43T13_2	1.45342	0.539447	1.90745	0.0702984	0.811811	UP	43.1	43.1	43.1	13.328	13.223	13.7969	40	8	27	48160	70419.4	34977.7	102349	71350.3	34283.7	75630.6	72424.2	50184.4	23462.9	71611.8	110580	125178	52711.1	193870	115163	116981	146610	181843	146512	123424	87733.6	121342	81881	34896.7	66445.4	59352	95518.4	83194.5	60172.8	72768.5	343576
1211	0.48128	M31T40	1.40168	-0.487152	-1.46737	0.170775	0.683325	DOWN	31.1	31.1	31.1	39.6772	39.6084	39.851	38	7	31	13522	72789.6	35973.8	51930.4	40155	127898	60970.5	48623	51355	107861	108415	39373	37820.6	143933	135216	87106.7	123335	47869.8	53510.4	81398.9	138091	78812.8	74425.5	65827	68675.6	82075.7	124376	23288.9	22470.3	24975.8	22912.9	37523.5
1112	0.48077	M71T40_2	1.34017	-0.422413	-1.66289	0.120726	0.758166	DOWN	71.1	71.1	71.2	39.7165	39.5952	40.0052	55	6	39	201472	834666	308425	622807	416699	1.29349e+06	779966	691314	727884	1.32518e+06	785459	547469	526574	1.20911e+06	1.3956e+06	692573	985903	631975	723404	917585	1.09902e+06	1.28043e+06	1.44921e+06	597654	1.16726e+06	887770	1.04953e+06	327203	309973	331816	305486	514807
1225	0.4801	M83T40_2	1.40945	-0.495134	-1.44045	0.178474	0.669612	DOWN	83.1	83.1	83.2	39.6706	39.5985	39.9166	43	8	35	274048	1.20902e+06	619319	857797	678500	1.74493e+06	660097	883814	930427	1.99419e+06	2.07908e+06	703560	676088	1.14933e+06	2.47061e+06	2.26466e+06	2.03523e+06	778262	893592	2.27639e+06	1.13934e+06	1.03349e+06	1.07583e+06	1.38273e+06	998679	1.11101e+06	2.29952e+06	395074	375213	406731	373493	636075
1019	0.47918	M115T32	1.5125	0.596937	1.86296	0.0786025	0.804251	UP	115.1	115	115.1	32.2282	32.1021	32.6201	76	8	40	288896	1.46153e+06	876586	2.21057e+06	1.61999e+06	2.54731e+06	2.05927e+06	440495	1.63818e+06	644100	316072	1.74305e+06	2.30377e+06	2.78824e+06	2.64849e+06	2.27748e+06	2.2265e+06	2.97557e+06	1.61635e+06	2.14517e+06	2.00984e+06	2.95845e+06	4.45293e+06	8.73169e+06	6.96624e+06	2.12702e+06	1.46716e+06	2.23811e+06	2.25579e+06	1.62477e+06	1.72574e+06	2.43431e+06
1081	0.47851	M53T16	1.18823	0.248812	1.73065	0.102055	0.780289	UP	53.1	53.1	53.1	15.6366	15.5087	15.6792	50	8	40	34512	152695	37287.2	181437	63879.4	191752	169952	172574	205166	119817	140141	105674	116486	324140	314729	311352	305284	205232	224241	260560	229518	148642	226747	252514	191479	193881	178666	186243	186919	122056	151276	200865
824	0.47772	M57T44	1.39941	0.484819	2.28327	0.0270906	0.844508	UP	57.1	57.1	57.1	43.7764	43.5632	43.7927	63	8	35	27560	19203.9	3514.93	26874.1	19739	23537.9	24311.3	14632.1	16376.8	16824.4	17305.5	21013.1	19629.9	34816.3	29506.6	51445	40570.1	22704.5	43780.2	43275.6	29886.9	27062.1	52124.8	72267	71325.9	37522.7	38587.8	12593.6	22872	16194.7	11634.6	18015.3
875	0.47473	M104T35	1.87689	0.908344	2.11669	0.0450738	0.832153	UP	104.1	104.1	104.1	35.178	35.1617	35.2666	28	4	24	21912	10566.6	8785.95	19832.3	19507.1	1500.35	1544.02	2725.92	4126.29	19253.2	21138.8	17677.1	16566.9	59340.9	57107.2	70584.5	55989.7	24138.3	21495.7	47192.1	42017.1	35335.1	32434.1	21898.7	22133.7	45222.3	42154.1	2936.6	3009.94	5855.68	4610.05	17952.9
1161	0.47401	M40T16	1.15723	0.210681	1.54753	0.144822	0.725129	UP	40.1	40.1	40.1	15.6349	15.5087	15.6792	40	7	32	39464	172853	41825.4	200031	59923	222674	193347	189253	228514	137737	161536	122395	127366	292917	288533	275490	300709	222807	302729	286275	249873	172781	240830	279031	221675	224368	200728	213347	210818	138339	171031	230425
878	0.47169	M148T35	1.82598	0.868669	2.09918	0.0460755	0.831415	UP	148.1	148.1	148.1	35.1715	34.8172	35.2666	31	4	26	22640	11213.6	8662.56	20475.7	20087.9	2567.96	2423.76	5877.75	5768.3	23563.9	23679	13765.6	12062.2	67480.1	63843.9	73050.7	59034.9	27025.6	25442.8	49424.9	42074.6	36567.3	31893.6	22841.2	21505.9	40246.4	36773.8	3990.64	3711.93	8088.02	5037.98	17174.4
1042	0.47092	M68T54	1.54506	0.627661	1.78002	0.0876098	0.79552	UP	68.1	68.1	68.1	53.7257	53.4699	53.7618	55	6	29	20448	19617.4	11922.3	30310	27067.6	37928.7	37998.9	16400.5	17136.2	14247.3	17254.5	8385.77	7586.97	28297.9	81885.7	117285	33721.4	18603.3	22560.2	34924.7	34551.7	45875.4	48618.5	69717.3	76776.2	57889.6	49487.7	14153.7	15611.7	19254.2	13260.9	20117.3
770	0.46885	M81T32	1.16792	-0.223939	-2.53966	0.0145776	0.852179	DOWN	81.1	81.1	81.2	32.2168	32.1021	32.5153	34	4	26	99360	819208	57042.6	701426	264128	804200	828005	955949	793613	796270	795616	802907	777105	980357	999058	973190	956096	1.02153e+06	948734	907608	975029	375526	947754	952534	943272	944909	596791	766157	773310	557746	594279	836182
1224	0.46856	M115T40_1	1.45429	-0.540314	-1.43945	0.178174	0.670158	DOWN	115.1	115.1	115.1	39.6805	38.9983	40.0085	57	8	40	212032	1.25668e+06	688897	864120	775914	2.01386e+06	2.20177e+06	700715	741245	1.60716e+06	1.67638e+06	568647	543668	2.03878e+06	1.95613e+06	1.94331e+06	1.60556e+06	594199	690408	2.07003e+06	1.94942e+06	1.02676e+06	2.75484e+06	1.56476e+06	2.00112e+06	2.20815e+06	1.8332e+06	303403	284632	306134	282467	484484
1255	0.4677	M93T40	1.41099	-0.496708	-1.37595	0.197248	0.633597	DOWN	93.1	93.1	93.1	39.6903	39.3067	39.946	52	8	36	19480	110065	59280.4	78005.6	64380.3	173289	188142	58867.8	63087.6	143388	151011	51696.1	51039.9	178724	172333	170769	141489	58570.3	65332.9	179453	170601	98958.9	205753	88437.2	200916	192499	158830	26305.8	25409	30646.6	27968.8	46865.3
1262	0.46684	M97T20	1.14669	0.197478	1.34828	0.19988	0.628256	UP	97.1	97.1	97.1	20.1982	20.1948	20.208	48	8	40	22032	65548.4	17017.6	75163.8	24215.5	73924.8	68712.1	82048.6	91141.9	58978.4	62334.4	42068.2	45178.7	72960.1	72309.6	47545.2	47583.6	88735.8	108764	48004.1	43900.5	64018.5	78435.8	51160.2	45722	80417.3	78912.6	122261	120191	75972.1	81764.6	78798.2
1213	0.4657	M143T40_2	1.4745	-0.560228	-1.4625	0.171122	0.682721	DOWN	143.1	143.1	143.1	39.669	39.241	39.9756	54	8	39	248192	1.40334e+06	774212	951740	903869	2.25303e+06	2.46217e+06	773522	822194	1.79642e+06	1.88323e+06	629621	606552	2.24472e+06	2.16217e+06	2.14696e+06	1.77038e+06	639948	743626	2.28373e+06	2.14548e+06	1.08548e+06	3.05781e+06	922303	3.20943e+06	2.4547e+06	2.02632e+06	320789	303642	325983	299167	519817
907	0.46387	M91T35	1.69026	0.757243	2.05498	0.0511867	0.827564	UP	91.1	91.1	91.1	35.1747	34.8172	35.6305	57	8	39	191168	110178	74345.2	186229	164767	28077.2	30485.8	58647	60498	200673	206947	153239	142855	531203	516050	614429	496764	230907	216213	425547	371372	316673	291796	189544	194484	386452	352432	49948.5	45112.8	75534.5	61519.8	162375
1157	0.45981	M42T9	1.16728	-0.223153	-1.55973	0.143937	0.726437	DOWN	42.1	42.1	42.1	8.93867	8.92053	9.6945	80	8	40	24360	232694	52121.5	199347	68564.1	198230	197215	195400	185412	251809	246502	243523	343465	172817	171896	167529	256907	182655	225101	187271	137970	127689	213137	150692	219055	243488	252966	201126	199589	171063	205616	212392
1043	0.45933	M82T54	1.55641	0.638218	1.77525	0.0876683	0.795462	UP	82.1	82.1	82.1	53.7257	53.4699	53.7618	54	5	31	18864	18552.2	11279.3	28874.8	26764.3	37321.3	34497.3	16401.9	17081.6	13377.3	14120.5	7799.88	7818.17	26110.8	27788.8	38139	102233	44043.8	20416.1	96201.5	97529.9	41535.7	44486.4	64942.4	70158.9	53161.9	44216	13550.3	14399.4	18549.4	13276.7	19448.8
1177	0.45933	M107T40	1.4331	-0.519141	-1.52349	0.153414	0.712031	DOWN	107.1	107	107.1	39.7379	39.323	40.5036	62	8	38	13675	68028.6	33157.4	47469.5	42276.3	119515	92331.5	42563.4	43738.2	97827.8	78722.1	35348.3	34182.6	27860	116781	115297	95978.7	36870.1	41206.3	124267	116069	6851.63	141443	48045.9	137665	94074.7	109822	20861.7	19985.9	20787.5	18311.9	33147.3
760	0.45458	M57T24	1.23303	0.302207	2.61336	0.0120773	0.853627	UP	57.1	57.1	57.2	24.0776	23.3759	24.927	181	8	40	1131520	5.30656e+06	537921	6.54315e+06	2.74026e+06	5.87902e+06	5.35718e+06	4.49407e+06	4.84481e+06	6.05022e+06	5.68996e+06	5.00292e+06	5.13434e+06	1.09706e+07	1.00828e+07	9.31972e+06	9.02314e+06	7.26678e+06	9.24222e+06	8.87376e+06	7.41036e+06	6.0911e+06	8.99577e+06	1.3786e+07	9.49052e+06	6.33337e+06	5.54598e+06	5.17049e+06	5.00785e+06	6.95666e+06	8.73466e+06	2.95616e+06
1371	0.45424	M138T32	1.55227	-0.634376	-1.02326	0.334006	0.294671	DOWN	138.1	138.1	138.1	31.9889	31.9839	32.007	46	8	38	62368	72306.3	67442.7	46581.1	50385.7	14986.2	16696.8	43730	47193	48285	49237.6	185053	173269	26000.5	25352.1	10246.7	9220.74	30368.3	29734.7	23545.6	21661.8	31943.5	30135	20441.9	23061.5	40595.7	39998.6	33160.2	34039	39965.7	33920.6	31515.2
1158	0.45249	M51T16	1.19042	0.251473	1.54091	0.144183	0.726074	UP	51.1	51.1	51.1	15.6366	15.512	15.6728	38	6	31	10021	41645.2	11904.4	49575.4	18731.2	54139.6	47561.6	47871.8	57590.2	29922.6	39270.4	25747.6	31058.2	90531.2	89036.8	88726.1	84715.8	57162.2	64598.2	72336.5	64331.5	37803.5	63062.3	70061	52977.6	53881.7	49679.6	52645.7	52729.7	31147.3	40456.6	56109.3
1074	0.45244	M31T47	1.37032	0.454515	1.69531	0.100356	0.782163	UP	31.1	31.1	31.1	46.9081	46.5539	47.3967	58	8	32	19360	24153.1	9600.44	33097.5	25545.9	35872.8	39914.6	24381.1	26830.2	17553.8	19697.4	15469.4	13505.4	50776.5	48867.3	87770.5	77728.2	41766	35227.7	63383	63605.4	57391.1	54799.2	60298.6	68303.6	43769.7	38994.6	22658.8	24639	30524.5	26175.2	32428.2
845	0.44581	M75T32	1.53336	0.616697	2.18103	0.0357952	0.838733	UP	75.1	75	75.1	32.1971	31.9873	32.9513	77	8	39	26032	114125	46129.8	174995	143234	176029	106238	71089.6	122032	80981.3	113265	58939.2	184425	131760	222808	25525.8	156315	253766	126795	320953	163684	312251	180390	824205	595942	155086	128769	192009	192703	138608	146985	205846
1095	0.44567	M56T24	1.22966	0.298263	1.68787	0.111059	0.769978	UP	56.2	56.1	56.2	24.0481	23.9137	24.4088	108	8	40	221120	939950	291307	1.15582e+06	479582	946138	863756	411140	872101	1.10448e+06	1.46577e+06	921095	935121	2.8776e+06	1.65523e+06	1.5607e+06	1.46717e+06	786243	1.5244e+06	1.44918e+06	1.25029e+06	963857	1.44285e+06	2.34623e+06	1.62541e+06	595976	943316	906464	1.29816e+06	1.146e+06	1.37737e+06	846506
849	0.44497	M173T32	1.31931	-0.39978	-2.17994	0.0377819	0.837362	DOWN	173.2	173.2	173.2	32.2922	32.0956	32.8727	43	7	29	31736	235377	48951.2	178385	123932	204911	354521	205721	220056	229273	225648	224248	218642	322668	366251	208593	322589	286552	244668	229561	283888	307116	299706	479638	455163	207143	171312	213704	196628	18159.8	28825.3	236416
1227	0.44306	M130T32	1.18413	0.243825	1.42423	0.179028	0.668602	UP	130.1	130.1	130.1	32.1954	32.1021	32.5283	32	3	25	23680	145395	45826.2	172166	60273.6	41462.2	163258	129138	166919	160803	161045	146474	194059	200264	201422	199416	200186	199016	253906	195545	197006	198203	198855	193757	193536	194130	192258	188464	189493	135838	142524	204067
826	0.44274	M61T32	1.41611	0.501938	2.28101	0.0275898	0.844186	UP	61.1	61	61.1	32.2299	32.102	33.1185	92	8	40	562752	2.75028e+06	710889	3.89471e+06	2.7463e+06	3.92896e+06	3.71301e+06	2.01285e+06	2.40455e+06	2.15734e+06	2.34175e+06	2.5841e+06	2.85969e+06	5.18464e+06	4.95259e+06	3.81044e+06	3.72583e+06	3.96249e+06	2.74197e+06	4.06818e+06	3.4214e+06	5.29515e+06	7.16292e+06	1.62644e+07	1.21604e+07	3.49907e+06	2.68531e+06	4.15622e+06	4.17354e+06	3.07052e+06	3.25765e+06	4.49202e+06
921	0.44212	M39T47	1.36895	0.453075	1.98606	0.0537065	0.825612	UP	39.1	39.1	39.1	46.608	46.2456	47.7935	106	8	40	39952	52957.1	14583.9	72495.9	52990.4	48791.9	49831.2	33501.4	39759.5	70746	77203.9	53023.4	50799.6	108547	118389	180104	136206	55989.1	62593	160858	147418	153025	118225	148382	152421	102210	83213.3	20886.8	25020.7	35107.2	27149.1	37369.2
1162	0.44111	M116T16	1.16467	0.219917	1.53344	0.145485	0.724144	UP	116.1	116.1	116.1	15.6333	15.5054	15.6726	49	8	40	15764	71223.4	17562.4	82951.5	28242.4	89837.8	79445.2	80543.8	95953.9	54169.5	65033.6	50300.5	54502.5	146945	143446	141097	139745	92901.8	103080	118305	103741	65295.6	100960	113404	87179.5	88514.3	79879.6	86329.4	84034.6	53769.3	68484.2	89933.7
1131	0.43885	M87T16	1.16771	0.223678	1.573	0.134739	0.7396	UP	87.1	87.1	87.1	15.6366	15.5087	15.6825	50	8	40	131200	608660	146064	710737	248539	761729	678575	688008	811801	474866	559546	423663	471095	1.25317e+06	1.2281e+06	1.21243e+06	1.19474e+06	796936	877272	1.02341e+06	900805	577730	884939	986514	756444	764597	701515	737802	735267	476587	593934	784951
1250	0.43819	M102T40	1.4224	-0.508331	-1.37896	0.194951	0.638199	DOWN	102.1	102	102.1	39.7099	39.2607	40.438	58	8	40	138304	818581	442438	575492	514091	1.30287e+06	1.42388e+06	464930	490726	1.04381e+06	1.0921e+06	370974	359360	1.34131e+06	1.29547e+06	1.28691e+06	1.06643e+06	404617	467686	1.36499e+06	1.28449e+06	1.77806e+06	547716	1.0428e+06	1.48417e+06	1.45206e+06	1.20762e+06	207703	195327	210774	194269	331487
1258	0.43774	M116T40	1.43598	-0.522035	-1.36876	0.198239	0.631594	DOWN	116.1	116	116.1	39.7362	39.0476	40.438	60	8	38	27632	145506	81175.1	101329	93385.7	234154	257329	78156.4	85782.1	187059	194851	64213.7	62500	238475	228398	226994	187651	67126.2	80676.8	242083	225798	99234.8	258023	280224	279426	258782	213523	34024.6	32403.3	34460	32314	55262.6
872	0.43652	M87T33	1.5783	0.658369	2.06477	0.0446948	0.832431	UP	87.1	87	87.1	32.8891	32.794	33.2039	26	4	22	38032	15196.7	5332.84	23984.9	24133.8	16750.6	22122.4	9668.5	11813.6	17534.2	22711.6	10922	10051	55416.9	53291	40199.2	34634.7	18001.2	35071.7	46770.3	39815.7	47902.8	68133.7	101249	79953.8	49269.9	40979.3	14911	12556.5	4990.85	5497.12	14077
1132	0.43648	M99T16	1.16444	0.219634	1.56957	0.135427	0.738642	UP	99.1	99.1	99.1	15.6366	15.512	15.6761	50	8	40	909760	4.3266e+06	1.01855e+06	5.03806e+06	1.74108e+06	5.37989e+06	4.8337e+06	4.86468e+06	5.75089e+06	3.40368e+06	3.99217e+06	3.03939e+06	3.34839e+06	8.81465e+06	8.64292e+06	8.51961e+06	8.40196e+06	5.65707e+06	6.1791e+06	7.21929e+06	6.35708e+06	4.12537e+06	6.27001e+06	6.98133e+06	5.36381e+06	5.39103e+06	4.95339e+06	5.22453e+06	5.21092e+06	3.4118e+06	4.22252e+06	5.58003e+06
1278	0.4348	M112T40_1	1.40933	-0.495005	-1.31585	0.215722	0.594631	DOWN	112.1	112	112.1	39.6805	38.9951	39.8642	45	8	34	23416	126629	70912.6	89850.5	78136.9	86112.2	246737	81804.3	86706.6	184965	195230	67286.4	64187.6	236039	230052	225157	188265	71355.1	81221	241582	228796	112137	102432	90948.2	96500	251952	212855	35616.6	33005.8	36693.4	33331.8	56742
1150	0.43245	M102T16	1.16361	0.21861	1.54394	0.141708	0.7297	UP	102.1	102.1	102.1	15.6349	15.5087	15.6792	50	8	40	61224	281502	67251.4	327559	113937	352387	314208	314916	376699	220008	258523	198578	216694	576263	564180	559583	549381	367973	400179	469940	413882	265399	408092	452682	348196	350181	319250	341401	340158	218139	273486	363679
1151	0.43011	M97T16	1.16332	0.218254	1.54249	0.141882	0.729447	UP	97.1	97.1	97.1	15.6382	15.5087	15.6825	50	8	40	37960	174996	41657.7	203577	71108.5	217459	195398	195950	234349	137857	162344	122528	134080	359270	350731	345310	341056	227186	251615	292597	258480	165624	254050	283642	217702	217600	200303	212314	211891	136421	168968	226772
1394	0.42576	M123T32	1.51021	-0.594751	-0.973834	0.356438	0.240192	DOWN	123.1	123.1	123.1	31.9872	31.5478	32.4168	62	7	33	43608	49607	46074.3	32847.7	35108.5	9463.77	11973.2	30287.1	32253.1	33220.4	34606	126383	118670	19702	19010	7931	7479.62	22860.6	22302	3545.49	17188.4	22361.5	21896.4	14069.4	16793.4	29416.9	28675.3	24226.4	24815.6	27869	25035.9	23491.2
1145	0.42561	M100T16	1.1612	0.215623	1.54746	0.140164	0.731933	UP	100.1	100.1	100.1	15.6333	15.5054	15.6792	46	8	37	64592	303287	70437.4	352178	122969	376071	337886	339721	402382	237250	281550	215210	236226	582961	581537	588755	589972	383818	571269	503577	442584	281817	435241	479994	374533	376895	343323	366383	360343	234693	292979	387601
1419	0.42538	M79T38	1.75568	-0.812028	-0.922431	0.381735	0.185128	DOWN	79.1	79	79.1	37.9031	37.0701	38.2081	28	4	14	23808	17333.5	21780.8	9872.82	15641.3	907.963	801.588	685.7	1195.59	16396.5	17301.9	53338.1	48040.5	6376.14	4839.45	3869.53	3142.96	7660.93	5914.36	4239.76	9721.89	3478.34	4151.36	6753.49	1807.35	8289.76	7887.78	2695.13	1939.24	8064.32	5589.51	3970.08
951	0.42401	M84T47	1.36653	0.450519	1.91122	0.0628451	0.818219	UP	84.1	84.1	84.1	46.6113	46.5342	46.9442	84	8	40	49504	66292.4	18531.7	90590.7	68907.3	60404.2	62820.8	42654.2	47397.3	88142.6	97192.5	67967.8	63759.7	132910	142638	222830	167867	66935.2	76161.3	197424	181550	187529	144681	185420	189072	124796	102932	25195.8	30074	40974.1	30678.4	43597.6
1059	0.42377	M45T32	1.1605	-0.214746	-1.75328	0.0937839	0.789201	DOWN	45.1	45.1	45.2	32.2348	32.1021	32.6168	48	4	33	254976	1.79022e+06	292188	1.54263e+06	608942	2.00016e+06	1.66184e+06	1.98662e+06	1.96606e+06	1.93326e+06	1.96187e+06	1.15863e+06	1.65332e+06	2.5255e+06	2.58487e+06	573051	2.52707e+06	2.38771e+06	794427	587221	1.72264e+06	1.67653e+06	1.71249e+06	2.40809e+06	1.76734e+06	1.70934e+06	2.33889e+06	1.80309e+06	1.80922e+06	1.33098e+06	1.41432e+06	1.94899e+06
1299	0.42238	M53T40_1	1.39786	-0.483215	-1.22823	0.246751	0.521959	DOWN	53.1	53.1	53.1	39.6805	39.5985	39.8707	45	8	36	57112	308734	183456	220862	190931	182006	627593	199033	210944	456190	478678	161262	154163	573945	564206	569974	473027	181881	206555	591563	566533	247251	235083	204226	217005	610430	524159	90032.5	84715.5	93468.3	84707.9	144492
1199	0.422	M63T24	1.18485	0.244699	1.45178	0.165206	0.692866	UP	63.1	63.1	63.1	24.1103	23.9333	24.3826	43	6	28	6967	41118	11756	48718.4	20132.2	56929.8	45049.4	48600.3	54476.3	31700.9	36081.9	30509.7	25595.4	29015	57426.8	48380.3	82244.7	51435.2	57502.7	87249.1	55460.3	58750.3	79963.9	109654	77569.9	53631.5	61168	45848.1	45018	28153.5	38942.3	47480.2
1102	0.42059	M56T47	1.33089	0.412388	1.62422	0.114611	0.765729	UP	56.1	56.1	56.1	46.9048	46.5342	47.1442	99	8	40	131328	167364	61588.4	222742	165935	243569	269467	169032	180626	125553	135433	118405	96822	326055	318757	596753	526449	263669	222600	416060	426485	379486	367409	405476	457711	286650	256290	140668	148578	190219	166093	205188
1065	0.42046	M83T47	1.32597	0.407053	1.717	0.096348	0.786494	UP	83.1	83.1	83.1	46.9048	46.2522	47.1442	103	8	40	84536	110920	38446.6	147077	101722	159002	174907	111833	116843	84092.1	92457.9	82322.8	65903.2	203023	199189	379892	331131	164540	139650	264516	269060	243393	235341	264381	294566	185985	166264	91506.9	96174.8	119718	104435	130586
809	0.4197	M96T40	1.21083	-0.276	-2.38813	0.0211186	0.848258	DOWN	96.1	96.1	96.2	39.6493	39.6116	39.8149	22	2	20	21656	60365.7	5254.19	49854.6	25235.7	59346	59629.6	58633.7	60220.6	70946.6	64121.9	56639.1	53387.7	76147.1	76356	64177.3	88916	62167	66869.4	72334.9	58697.3	71362.3	60045.1	58481.2	65328.3	76294.5	120265	32648.5	33678.1	36422.9	33593.3	50832
1050	0.41903	M121T35	1.6063	0.683738	1.7804	0.0901187	0.792986	UP	121.1	121.1	121.1	35.1994	35.1649	35.6141	70	7	37	84600	51103.6	36820.1	82087.5	73045.9	10130	11917.7	23733.8	26579.4	92250.3	99145.3	74176.6	70895.5	227870	225683	269820	215830	99986.8	93490	188311	164850	139825	130139	83952.2	86771.8	178507	160689	20465.5	18331.2	31688.6	25999.7	71772.9
1440	0.4187	M157T42	1.23983	-0.310144	-0.87858	0.402113	0.146728	DOWN	157.1	157.1	157.1	42.3859	41.8776	42.4646	53	8	36	30840	48571.3	28262.3	39175.7	24098.3	11129.2	9118.54	39575.8	46305	76364.1	87980.1	59986.3	58111.1	91977.7	85058	59433.8	50097.3	61067.4	103238	59186.2	51731.6	31798.9	36736.9	28619.9	20328.9	63833.4	50030.8	14250.2	13893.2	35972	35809.6	44805.2
1115	0.41825	M85T38	2.17543	1.1213	1.60668	0.122379	0.756066	UP	85.1	85.1	85.1	37.9753	37.1949	38.4836	46	2	34	35120	9386.75	14103.5	20420.2	29863.5	31503.8	32918.7	1025.8	1452.38	2857.23	2192.41	1432.05	1711.57	10424.5	7865.47	22242.7	22976.1	5311.91	5326.88	6220.25	5086.69	24752.4	8646.04	37892.3	35267	12468.4	11916.1	4580.85	7460.77	12824.7	9294.67	15228
901	0.4163	M55T44	1.33888	0.421029	2.01383	0.0500144	0.82846	UP	55.1	55.1	55.1	43.7797	43.5763	43.8026	49	8	37	43440	25926	3939.19	34711.9	26148.9	30371.1	28820.2	20463.4	20010.6	25824	25298.4	29703	26917.6	49215.6	41912.3	78190.8	62588.3	34559.4	66992.8	63380.3	44059.7	35936.4	78089	39624.1	40054.1	38715.2	57985	18201.2	30331.6	22861.2	17223.7	25613.7
1003	0.4157	M55T54	1.58585	0.66526	1.84295	0.0728735	0.809516	UP	55.1	55.1	55.1	53.7225	53.4699	53.7618	82	8	40	187072	134643	66248.2	213524	226573	233774	236977	122344	128797	103539	115710	71823.9	64180.4	207577	221468	464304	371426	142760	146841	243233	252229	515055	321695	779686	799856	334501	278860	97426.3	102184	122169	94024.4	133951
1241	0.41549	M200T40	1.47571	-0.561405	-1.39691	0.187383	0.652979	DOWN	200.2	200.1	200.2	39.7379	39.6084	40.4413	48	7	35	26312	148098	83762.5	100358	107884	239630	261176	78108.5	85373	191878	201655	65839.3	61127	234444	225510	222572	184385	61777.6	74825.9	240818	226088	214644	324739	16877.6	453680	259951	212208	28909.3	27688.7	30408.1	25762.9	49519.3
1154	0.41524	M117T16_1	1.16427	0.219421	1.53468	0.142528	0.728505	UP	117.1	117.1	117.1	15.6365	15.5087	15.6825	49	8	40	91672	432069	101829	503043	183592	536406	482457	487892	574937	338367	396673	305088	334733	873917	861040	847836	835634	554902	892140	708630	626334	402053	615886	688384	525551	528667	485298	514010	512153	331081	412045	546630
1129	0.41453	M68T27	1.62581	0.701157	1.57725	0.133049	0.741932	UP	68.1	68.1	68.1	26.9388	26.56	26.9863	70	6	36	47696	24066.3	21248.7	39127.3	37278.4	301.134	374.831	7970.4	9276.96	39615.1	45352.4	45258.2	44381.8	60585.4	61855.1	19964.4	16936.7	56783.7	69080	89321.3	82814.9	13983.2	15532.4	11930.5	6825.04	16470.8	14838.3	5516.6	12052.5	21723.3	20046.9	46191.4
1571	0.41194	M82T33	1.77073	-0.824345	-0.498989	0.633019	0.00349839	DOWN	82.1	82.1	82.2	32.7874	32.43	33.2039	47	3	37	35160	45105.7	111163	25473	11638.7	320158	6625.81	1966.82	3148.19	5340.47	9404.71	6867.92	7333.75	17213.2	16869.9	13462.6	12387.1	31579.7	33797	13498.9	12796	16050.1	13329.9	32997.5	24146.8	23075.5	32519.4	37158.3	35871.7	39649.3	33868.3	41987.2
1009	0.41151	M74T32	1.4235	0.509443	1.8486	0.0752967	0.807316	UP	74.1	74.1	74.1	32.1987	32.102	32.9514	78	8	40	107888	518502	224582	738088	558759	735732	647406	399340	85339.4	416332	503526	569521	790821	954954	907351	752851	667477	1.06671e+06	521453	782663	673596	1.00019e+06	1.45526e+06	3.2226e+06	2.47243e+06	681365	646782	803103	804979	582705	619420	872803
1085	0.41075	M43T54	1.63045	0.705269	1.67049	0.105121	0.776851	UP	43.1	43.1	43.1	53.7257	53.4699	54.2013	81	8	38	193344	124502	85170.1	202994	228128	238235	275733	101223	113299	77427.2	86949.1	56095.5	47052	250231	257753	417411	335078	132932	114057	308075	317383	437466	436484	632249	683684	220571	187145	70823.3	73780.3	83805.9	67922.5	101354
1296	0.40823	M40T4	1.21841	-0.284994	-1.22426	0.23755	0.544365	DOWN	40	40	40	4.28529	3.55898	4.63842	108	8	40	33856	466413	152256	382806	265782	426237	435201	820969	441375	393777	499397	396663	317685	793846	82543.9	148571	178693	228162	19103.4	336614	290492	323339	44544.2	152498	207199	228236	175913	483347	357289	276959	549421	441971
1116	0.40502	M29T47	1.32773	0.408964	1.58682	0.12242	0.756014	UP	29.1	29.1	29.1	46.9081	45.9243	47.7968	129	8	40	216000	279278	102017	370806	284682	405806	446594	283160	303157	210814	228955	193290	162447	554236	543911	997217	878230	453601	389005	706271	712637	641617	617437	679943	766515	489597	437333	243763	257665	327493	287724	351326
968	0.40449	M60T32	1.39236	0.477531	1.90495	0.0656589	0.815841	UP	60.1	60	60.1	32.1808	31.2855	32.7447	91	8	40	623552	2.99473e+06	1.08009e+06	4.16974e+06	3.06359e+06	4.3497e+06	4.01225e+06	2.26551e+06	2.5061e+06	2.24241e+06	2.84775e+06	1.46988e+06	4.26423e+06	5.68402e+06	5.40781e+06	3.9695e+06	3.78795e+06	6.0382e+06	2.7272e+06	4.34417e+06	4.17306e+06	5.79935e+06	7.98589e+06	1.80071e+07	1.33371e+07	3.65045e+06	3.316e+06	4.55109e+06	4.56985e+06	3.34394e+06	3.55185e+06	4.91894e+06
1147	0.40412	M57T47	1.30221	0.380962	1.51014	0.140788	0.731033	UP	57.1	57.1	57.1	46.9113	45.9506	47.7968	142	8	40	147456	196933	69478.7	256449	194912	281861	312294	199778	211418	149800	163923	140274	116120	376509	372959	687088	604712	308233	263012	482703	494530	448068	433176	483023	544415	344925	308098	167902	175950	223022	193155	239163
1468	0.40377	M90T24	1.10754	0.147359	0.812418	0.436799	0.0944753	UP	90.1	90	90.1	24.0694	23.4511	24.1956	44	8	24	22728	216013	75195.8	239243	66574.2	373461	206312	203761	215123	152835	258662	125590	192361	328324	190297	315924	318239	296674	317547	302822	303714	307073	309733	319298	311531	309377	296263	226598	232285	232428	260532	208358
1310	0.39981	M55T40_2	1.38055	-0.465247	-1.19684	0.257623	0.494692	DOWN	55.1	55.1	55.2	39.6543	38.9951	40.0052	69	8	40	816256	3.81281e+06	2.23745e+06	2.7618e+06	2.41151e+06	2.29691e+06	7.71067e+06	2.5008e+06	2.64027e+06	5.61229e+06	5.8618e+06	1.98082e+06	1.8989e+06	5.22713e+06	7.08704e+06	6.83949e+06	5.91574e+06	2.28507e+06	2.61502e+06	6.55585e+06	6.51753e+06	6.90424e+06	1.94747e+06	6.57092e+06	6.85158e+06	11005.6	6.43476e+06	1.15064e+06	1.09719e+06	1.18079e+06	1.09305e+06	1.84099e+06
1538	0.39981	M84T29	1.22785	-0.296139	-0.586399	0.575545	0.0100762	DOWN	84.1	84.1	84.1	28.7341	28.3636	28.7408	58	8	40	66160	91301.6	81173.2	74358.7	21144.6	32382.4	32144.5	30268.8	31585.1	84585.2	84882.5	221342	213223	71400.6	68091.6	66048.4	65037.1	81668.3	75768	66110	67024.1	66693.6	63947.2	57024.1	56186.2	74778.3	78137.1	85213.6	83990.4	96803.4	87390.8	88804.5
1013	0.39937	M127T33	1.3901	0.475189	1.81583	0.076513	0.806197	UP	127.1	127.1	127.1	32.8563	32.8004	33.2039	48	8	40	452032	239073	74156.6	332335	279324	312894	314680	152569	168393	283464	317833	184372	178378	702948	666864	526017	468012	252285	429459	571451	520572	622691	838486	1.25625e+06	983845	600825	492118	205976	226155	140116	148606	198932
1173	0.39908	M115T47	1.28312	0.359653	1.47014	0.152675	0.713185	UP	115.1	115.1	115.1	46.9047	46.5342	47.8001	96	8	40	155904	194464	70284.7	249520	177197	281637	312274	192994	209071	146081	158268	140297	115088	349058	339405	654837	571522	280670	237512	456159	463840	411968	399691	450965	509962	314208	279034	154464	158298	204513	176176	220059
1410	0.3988	M133T32	1.48591	-0.57135	-0.932665	0.375908	0.19712	DOWN	133.1	133.1	133.1	31.9905	31.9807	32.8267	46	7	35	19944	21303.7	19946.2	14337.1	15572.7	3808.06	3945.85	12688.1	14039.3	14794.8	15744	54326.3	51082.8	7230.31	6286.53	1300.2	1671.18	9519.68	9442.17	6363.25	5781.97	8872.73	9012.04	4480.98	5245.34	11662.6	11920.4	10202.3	9803.54	11454.1	10886.5	9094.53
1164	0.39867	M60T47	1.3237	0.404582	1.48433	0.147759	0.720733	UP	60.1	60.1	60.1	46.9048	46.5376	46.9278	70	8	36	1382400	1.72906e+06	674238	2.28876e+06	1.84783e+06	2.59653e+06	2.79933e+06	1.82422e+06	1.89226e+06	1.27691e+06	1.27325e+06	1.14258e+06	1.02738e+06	3.47632e+06	3.37627e+06	6.34647e+06	5.60309e+06	2.82644e+06	2.38454e+06	4.44784e+06	4.53972e+06	4.01777e+06	3.8961e+06	4.28564e+06	4.84503e+06	3.03856e+06	2.7144e+06	1.49486e+06	1.58188e+06	2.03177e+06	1.77391e+06	2.19754e+06
1403	0.39859	M84T24	1.08498	0.117664	0.952665	0.365483	0.219635	UP	84.1	84.1	84.2	24.0645	23.9235	24.2613	29	4	17	153088	1.05683e+06	249758	1.14663e+06	208709	1.26404e+06	1.2587e+06	1.25677e+06	563982	1.02289e+06	1.24e+06	932684	915520	1.14907e+06	1.32405e+06	1.16902e+06	1.11156e+06	1.16023e+06	898763	1.04307e+06	1.20169e+06	1.22149e+06	1.19336e+06	1.21207e+06	1.28513e+06	1.2931e+06	830031	1.06788e+06	685391	1.16102e+06	1.20363e+06	1.09685e+06
1215	0.39788	M39T24	1.12645	0.171786	1.42169	0.172461	0.680376	UP	39.1	39.1	39.1	24.0808	23.93	24.4088	73	8	36	329792	2.41246e+06	472278	2.71752e+06	852337	1.71014e+06	2.46321e+06	2.64752e+06	3.29343e+06	2.02236e+06	2.15795e+06	2.52459e+06	2.48047e+06	2.9375e+06	2.73713e+06	3.16894e+06	2.05327e+06	4.25557e+06	4.23765e+06	2.46305e+06	4.23315e+06	2.62319e+06	4.17747e+06	2.75469e+06	2.36962e+06	1.90007e+06	3.0827e+06	2.80386e+06	3.05997e+06	3.00981e+06	3.34517e+06	2.7505e+06
963	0.3971	M70T44	1.3437	0.426214	1.88915	0.0652139	0.81622	UP	70.1	70	70.1	43.7829	43.1336	43.8026	44	8	35	31528	17473	3215.29	23478.6	18776	20246.3	20299.4	13058.3	13469.7	16169.9	15963.5	21106.8	19470.4	33289.7	28618.4	54574.1	43057.8	22983	47259.1	43965.2	29484.4	25195.8	54362.9	26088.4	27881.5	25926.5	40542.7	11065.4	19305.2	15941.3	11007.5	16775.8
973	0.39199	M69T44	1.32196	0.402681	1.87998	0.0665593	0.815069	UP	69.1	69.1	69.1	43.7829	43.3402	43.8026	50	8	37	37288	21981.1	3461.86	29058.2	22515	25373.4	25754.3	16581.3	17750.7	21613.8	20882.8	24953.1	22939.7	42452.6	34717.5	65029.9	52482.2	29354	57187.5	53439.3	35986.6	30103	66157.8	32472.2	34199.1	31394	48712.1	14590.6	24273.5	19242.4	14215.3	20811.2
840	0.3915	M122T33	4.83237	2.27273	2.20599	0.0333262	0.840409	UP	122	122	122.1	33.3727	33.3515	33.4072	10	4	6	143424	6395.1	1185.16	30903.5	70215.3	5054.9	4803.11	5874.65	6344.53	8488.51	7076.29	6518.08	7000.75	25628.2	44949.7	11211.2	11635.1	14848.6	15608	29696.3	22783.1	25234.3	28928.4	12618.3	22630.1	102862	452978	21635	19832.6	15694.1	13731.3	16073.3
1127	0.3907	M284T53	1.24687	-0.318309	-1.58436	0.132156	0.743155	DOWN	284.3	284.3	284.3	52.9338	52.9124	52.978	48	8	40	112544	241196	67869.9	193441	115360	365012	307490	216305	274953	198698	210711	171603	184795	148054	193912	190712	158341	131313	194506	270358	251108	387048	330891	405509	413516	275113	255367	106258	142245	242722	180288	241212
1340	0.38917	M69T28_2	1.35535	0.438669	1.10333	0.297519	0.389997	UP	69.1	69.1	69.1	28.3374	28.3045	28.367	46	6	40	83648	82748.6	70074.2	112154	62122	5604.64	6807.74	28355.3	30220.3	145551	145794	152878	146778	73154.9	77031.9	49287.1	51379.8	107469	100116	70172.9	64984.8	89743.6	77414.1	51673.7	47762	84904.5	89520	68919.4	63007.8	102149	91575.1	80821.2
1185	0.38657	M43T47_1	1.30203	0.380759	1.45765	0.154431	0.710432	UP	43.1	43.1	43.1	46.9278	46.9015	47.3999	76	8	40	551424	727453	262592	947164	751000	1.05236e+06	1.15844e+06	733298	786750	556327	608290	503833	420326	1.4425e+06	1.41583e+06	2.5966e+06	2.27549e+06	1.16782e+06	996301	1.8207e+06	1.86319e+06	1.66651e+06	1.60497e+06	1.77276e+06	1.99207e+06	1.27354e+06	1.13096e+06	617711	652271	842748	731986	908932
1319	0.38515	M67T54	1.29223	0.369865	1.1565	0.264913	0.476	UP	67.1	67.1	67.1	53.7258	53.4699	53.7586	63	8	35	33608	32220	18627	41635.7	30275.1	61085	60262.9	28453	29584	22764.8	28082.8	14105.2	13422.4	44772.9	50198.6	64431.8	49574.5	31951.5	37051.8	54290.9	50994.5	70913.6	77555.5	108912	120027	96757.9	81298.7	24866.1	26043	33053.3	23592.5	34118.6
1252	0.38339	M70T32	1.1613	0.215742	1.35887	0.195675	0.636755	UP	70.1	70.1	70.1	32.2103	32.1021	32.5217	63	8	35	807232	4.27439e+06	1.1965e+06	4.96385e+06	1.77181e+06	5.78884e+06	5.21861e+06	2.85848e+06	3.45244e+06	3.17723e+06	3.64183e+06	4.18812e+06	5.86953e+06	5.84611e+06	7.09266e+06	5.61672e+06	5.11403e+06	8.06338e+06	4.00288e+06	5.7543e+06	7.92521e+06	7.37052e+06	5.69837e+06	5.57796e+06	5.64452e+06	9.71503e+06	4.71617e+06	6.06221e+06	6.08844e+06	4.41579e+06	4.68672e+06	6.56256e+06
1248	0.37913	M115T16	1.14174	0.191231	1.3581	0.19272	0.642618	UP	115.1	115.1	115.1	15.6366	15.5087	15.6825	50	8	40	158784	747038	175385	852922	298899	931332	830069	837412	995210	584262	685881	528418	583721	1.5115e+06	1.47916e+06	1.45691e+06	1.43779e+06	955720	1.05752e+06	1.21826e+06	1.07379e+06	685629	1.05896e+06	1.18311e+06	900681	910658	833313	884274	878354	569293	705965	937516
848	0.37883	M68T33	21.8772	4.45136	2.15457	0.0374232	0.837611	UP	68.1	68.1	68.2	32.7777	32.6037	33.1185	43	0	38	91568	5415.92	3777.5	118485	331798	913.001	1155.27	3761.95	3066	6740.23	7037.53	10867.4	9786	25293.6	32204.4	17883.3	16289.3	52641.1	49388.5	25409	24460.2	29042.6	26060.1	1.54805e+06	1.53965e+06	40319.3	42378.8	65556	63105.3	70778.7	61396.8	74622.3
1140	0.37754	M285T53	1.25479	-0.327448	-1.55716	0.137912	0.735149	DOWN	285.3	285.3	285.3	52.9322	52.9124	52.9747	43	8	35	21864	46707.7	13592.3	37223.5	23666.8	70965.9	59793	42413.5	54979.5	37259.2	39092.1	32962.6	36195.5	28058.6	37208.6	35849.3	31820.1	26043	38113.4	53385.2	50434.9	75963.1	66097.7	81317.5	83561.5	53469.6	50294.7	18896.7	27601.4	46638	35370.6	46389.7
1094	0.3751	M105T17	1.20993	0.274922	1.63347	0.111001	0.770047	UP	105.1	105.1	105.1	17.0599	17.0499	17.0698	30	0	30	339008	311788	65803.5	377241	206335	280869	299231	241345	464589	294784	301032	291732	320720	130116	125215	152383	193636	195311	298179	297467	190650	181397	276292	156533	249017	271488	339380	346548	425338	371362	463264	573090
917	0.3747	M156T32	1.12058	-0.16424	-1.98653	0.0532219	0.82599	DOWN	156.2	156.2	156.2	32.2135	32.102	32.2595	34	3	31	81960	678599	49685.2	605581	204204	703405	673728	784944	675740	665250	668388	623415	633922	789492	828638	761903	746517	750197	738272	794844	795140	748060	770316	700119	797691	752871	752887	649948	646872	465032	492275	670917
1284	0.37457	M121T40	1.32076	-0.401365	-1.28203	0.223098	0.578133	DOWN	121.1	121.1	121.1	39.7018	39.6216	40.4413	46	7	35	11959	59655.7	27498.4	45167.8	36434.8	84052.1	50100.8	40377.8	42102	92899.9	98950	34602	34161	114208	115020	82725.6	92697.8	36318.4	41440.4	59450.1	108673	100988	59871.5	3529.7	55577.5	126624	105102	21523.8	20728.9	21377.4	18879	33933.8
1175	0.37278	M85T40_2	1.28852	-0.36572	-1.49786	0.153122	0.712487	DOWN	85.1	85.1	85.2	39.6772	39.5919	39.8805	44	7	35	117568	467862	157490	363099	267690	655347	727520	399875	357683	524881	460419	319596	297573	757554	617287	756313	566056	307975	383800	869119	735719	1.11448e+06	480649	819735	460381	754439	612204	184278	175593	187352	173078	291576
1358	0.37218	M81T54	1.27761	0.353446	1.04169	0.315471	0.342461	UP	81.1	81.1	81.1	53.7258	53.2601	53.7618	61	8	33	29768	28284.3	17850.6	36136.3	26066.7	55761.3	54862.7	24494.4	24473.5	21768.8	24649.7	13706.6	6557.42	38108.2	43825.1	52800.3	44474.9	27233.6	31916	47054.2	45667.8	62541.7	67332.9	95944.9	103535	86314	70603.7	21056.9	24034.8	29159.6	19994.7	28646.3
1223	0.36947	M42T47_2	1.28764	0.364726	1.37702	0.17783	0.670783	UP	42.1	42.1	42.1	46.9229	46.9015	48.2788	72	8	37	172096	220378	80253.7	283767	229260	319997	353810	221137	236999	164984	180990	155722	129386	432522	420858	785319	692669	350976	297407	549927	558726	497839	483757	534189	602228	378211	337777	185461	197505	251075	220176	271093
1228	0.36708	M41T47_1	1.28724	0.364281	1.37175	0.179518	0.667706	UP	41.1	41.1	41.1	46.9294	46.9015	47.4262	76	8	38	511744	643433	235799	828253	669410	935628	1.03485e+06	647448	693426	482486	524666	454819	374139	1.2545e+06	1.22515e+06	2.29381e+06	2.01541e+06	1.02174e+06	867326	1.6074e+06	1.63237e+06	1.45828e+06	1.4039e+06	1.56147e+06	1.76311e+06	1.10776e+06	990185	541195	572582	731109	642061	792113
1345	0.36406	M43T38	1.24623	0.317576	1.07774	0.29993	0.383581	UP	43.1	43.1	43.1	38.1556	37.8801	38.4803	87	8	36	35144	47826.2	25992.8	59602.7	37387.9	30134.5	35437.8	21237.8	41828.4	83862.3	90819.2	50579.4	28710.3	83083.9	77116.2	30627	38984.7	60623.7	46031.8	64702.8	58819	76443.1	123765	135687	91658.3	74132.8	81817.5	52772.9	34882.4	50719.1	26462.3	48102.1
1072	0.36231	M128T33	1.34811	0.43094	1.68805	0.0984035	0.784288	UP	128.1	128.1	128.1	32.8562	32.8038	33.2006	44	8	36	40768	22046.8	6012.62	29721.5	25418.1	28293.8	27308.2	15068.3	16356	26899	27973.3	17655.8	16819.7	62648.5	60381	46491.8	42430.4	23202	39241	52046.4	46959.7	56033.2	75718.1	113453	89684.7	54158.2	42998.6	18815.5	20294.2	12422.1	12520.8	16918.9
1246	0.3615	M55T47_1	1.27691	0.352654	1.33221	0.192165	0.643708	UP	55.1	55.1	55.1	46.9261	46.9015	47.4033	74	8	39	453696	575765	210928	735199	591979	838784	926012	574801	618422	436085	474612	402375	335028	1.11105e+06	1.08488e+06	2.03375e+06	1.78486e+06	896434	762333	1.42379e+06	1.44698e+06	1.30483e+06	1.25369e+06	1.39552e+06	1.56644e+06	986026	873763	476277	500998	647101	563766	696784
1187	0.36148	M242T53	1.23385	-0.303167	-1.48449	0.156362	0.707369	DOWN	242.2	242.2	242.2	52.9305	52.9091	52.9747	48	8	40	15959	34310.1	9826.41	27807.3	16874.5	52223.6	43438.8	30844.3	39495.8	28599.9	30295.5	23599	25983.8	21031.3	28362.2	26178.9	22008.3	18812.8	28606.4	38333.9	37243.2	57345.9	48402.9	58736.6	60863.4	35959	36750.7	14884.6	20958.7	33775.4	25200.6	35747.6
1552	0.35963	M83T29	1.1987	-0.261471	-0.536051	0.608089	0.00542875	DOWN	83.1	83.1	83.1	28.7309	28.3603	29.3966	86	8	40	56712	77106.4	66977.2	64325	17636.7	27936.8	28138.8	27169.9	27748	71071.1	72813.4	184081	177893	62035.7	62452.2	57222.7	55313.8	69220.6	71493.1	58465.7	53585.8	59533.6	54930.8	54566	49204.9	67782.1	65972.8	73003.6	70770.1	82130.3	74581	76752.3
1205	0.35892	M77T24	1.10599	0.145341	1.4244	0.167825	0.688419	UP	77.1	77	77.1	24.1317	23.812	24.3891	54	8	35	7711	52659.3	7939.51	58240.8	17291.6	66262.1	57756.3	55878.3	57635.6	44567.3	48863.4	44011.8	46299.9	79880.9	35490.4	79131.1	101391	62582.2	76103.2	72557	68973.2	61966.8	88674.4	71516.8	70827.7	58794.4	62869.7	55505	70385.8	48044.5	50556.3	57889.6
1243	0.35878	M71T32	1.29996	0.378462	1.35227	0.189284	0.649321	UP	71.2	71.1	71.2	32.2513	31.6626	32.5808	90	8	38	354880	1.57047e+06	701680	2.04154e+06	1.5467e+06	3.00338e+06	2.27139e+06	1.18544e+06	1.32518e+06	1.22113e+06	1.47614e+06	1.06296e+06	1.01817e+06	2.88268e+06	2.82354e+06	2.3832e+06	2.03907e+06	1.98439e+06	1.56709e+06	2.4084e+06	2.27943e+06	2.94161e+06	4.12593e+06	8.96321e+06	6.68798e+06	2.22527e+06	1.84127e+06	1.0999e+06	1.00623e+06	1.78292e+06	1.57892e+06	1.12319e+06
981	0.35872	M69T32	1.35475	0.438027	1.8623	0.068999	0.812954	UP	69.2	69.1	69.2	32.2414	32.1021	32.5971	96	8	37	444928	1.79536e+06	412361	2.43227e+06	1.95662e+06	2.2151e+06	2.10702e+06	1.52597e+06	1.51801e+06	2.18351e+06	2.18509e+06	1.34359e+06	1.28463e+06	3.66457e+06	3.46698e+06	2.81793e+06	2.60564e+06	2.38383e+06	1.85656e+06	2.88137e+06	2.5992e+06	3.60165e+06	5.11563e+06	1.09944e+07	8.27756e+06	2.71999e+06	2.134e+06	1.2972e+06	1.02401e+06	2.20287e+06	278913	1.39717e+06
919	0.35857	M41T33	2.38793	1.25576	1.98884	0.0534839	0.825786	UP	41.1	41.1	41.1	32.8398	32.5513	33.1185	52	8	40	1082880	162582	46943.3	388234	709859	200410	200553	104323	115899	203859	217540	130552	127519	506337	454621	396475	332970	313256	417585	397453	361923	449753	82699.6	4.69851e+06	44342.4	517721	341255	321767	327553	300698	276694	347299
927	0.35747	M105T33	3.41308	1.77107	1.9672	0.0557787	0.823978	UP	105.1	105	105.1	33.3777	33.2727	33.4663	19	7	12	503744	49214	35094.5	167971	373654	15746.7	5888.39	41810.3	50343.3	95014.7	106299	42074.7	36535.3	327964	292255	43288.2	34539.2	54243.1	57500.7	302360	245522	153598	181832	149345	83196.5	1.78685e+06	1.68676e+06	101094	69809.6	41154	38568	76644.1
1166	0.35707	M82T47	1.56386	0.645108	1.47696	0.149815	0.717604	UP	82.1	82.1	82.1	46.5867	45.9506	46.9278	92	8	39	45008	23321.2	15998.5	36471	43485.2	15833.1	15037.2	61614.8	12808	22636.3	25103.2	17283.2	16253.9	35584.1	37047.1	210727	42567.5	17111.5	19282.4	49960.5	46444.9	48311.2	38715.6	48189.7	163970	34082.8	26474	6466.36	51881.6	10471.6	7584.14	10810.2
876	0.35601	M99T40_1	1.22217	-0.289441	-2.05779	0.0453932	0.831918	DOWN	99.1	99.1	99.1	39.6526	39.6019	39.7559	30	4	26	23584	83269.4	9238.61	68132.6	41684.2	81735.5	81582.8	94512.5	99607.3	80237.5	80256.7	76653.7	71569.1	98615.6	96771.1	99831.2	190094	82845.4	78788	95608.2	99126.4	97587.8	92961.6	80232.6	85305.8	89506.2	96180.6	41801.1	39828.4	42614.9	38980.8	64234.9
1272	0.35552	M115T40_2	1.29184	0.369427	1.3024	0.205032	0.617599	UP	115.1	115.1	115.1	40.2773	40.2544	40.4413	45	8	37	56424	51791.1	23044.6	66905.8	52268.7	59824.4	70536	27242.8	29667.4	77027.6	82274.6	34741	33014.6	101221	96145	127648	104119	32708.3	35438.5	96936.7	86616.2	162737	159964	211210	193416	156373	129041	36143.7	36057.7	40381.5	34756.4	45708.8
1083	0.35513	M83T44	1.2869	0.363897	1.65359	0.105041	0.776942	UP	83.1	83.1	83.1	43.7829	43.5926	43.8026	48	8	38	31368	18058	3224.74	23238.8	18456.7	21704	21256.4	13624.1	14185.8	17701.7	16051.1	21224.7	18716.5	33479.3	26858.9	53091	42936.2	22469.7	46427.3	43547.1	29840.8	24419.7	53212.2	25465.9	26610.2	25298.4	39458.8	11428.4	19941.7	14870.9	11257.6	17186.8
1309	0.35447	M41T35	1.26752	-0.342011	-1.18872	0.256802	0.496779	DOWN	41.1	41.1	41.1	35.2551	34.8172	35.4961	46	8	25	31264	48771.3	21113.7	38477.7	27758.2	32913.1	33335.3	64933.5	70161.1	67260.2	70684.2	26298.6	24584.7	79215.1	76148.8	67891.4	58507.9	31570.4	47143.6	69367.6	62714.7	64457.4	75371.9	127916	107450	59619.8	49281.7	18566.6	17693.2	20602.1	18707.3	25565.7
1298	0.35223	M57T32	1.16704	0.222854	1.20193	0.244228	0.528168	UP	57.2	57.1	57.2	32.2332	32.1021	32.6168	91	8	37	403328	1.67426e+06	502136	1.95393e+06	951288	2.10096e+06	2.09112e+06	2.08885e+06	1.55788e+06	2.20819e+06	1.08344e+06	1.15519e+06	1.10846e+06	3.55796e+06	3.30168e+06	2.77295e+06	2.57233e+06	2.42265e+06	980500	2.89432e+06	2.67069e+06	3.36235e+06	4.8566e+06	1.32304e+06	1.32047e+06	2.37521e+06	1.2845e+06	1.08819e+06	1.19436e+06	2.1426e+06	323727	1.33709e+06
965	0.34871	M59T25_1	2.02682	1.01922	1.89553	0.0653485	0.816105	UP	59.1	59.1	59.1	24.563	23.825	24.7531	48	6	33	50056	22542.3	18834.6	45689.2	64737	124.562	108.216	9769.76	11897.9	38560.7	44686.9	38217.2	36973.1	52472.7	51192.1	44245.1	41390.1	45132.3	81727.1	35562.8	30776.8	14282.4	20864.2	38745.8	22152.3	21788.3	17005.8	10539.2	6987.19	9378.26	11429	13240.2
1282	0.34639	M40T47	1.25826	0.331434	1.24455	0.222551	0.579374	UP	40.1	40.1	40.1	46.9113	46.2522	46.9245	45	8	30	39480	49297.3	18275	62029	50161.9	71393.5	79180.2	50415.6	54461.8	38293.1	39876.7	31607.7	29149.8	93228.3	93449.2	155443	153097	76538.1	65931.1	117515	124070	110979	106965	113717	134169	84646.2	75746.5	45183.1	45024.1	57604.7	49394	60815.4
1212	0.34468	M241T53	1.21718	-0.283541	-1.43036	0.170923	0.683068	DOWN	241.2	241.2	241.2	52.9322	52.9124	52.978	48	8	40	92864	198749	55444.1	163287	96005.2	297678	253962	179282	227802	165632	175707	140124	149809	125755	165218	160187	135578	112468	165487	227264	212992	326474	279422	339522	344069	229394	216208	89734.9	121265	204313	152248	203651
1153	0.33797	M84T32	1.11303	-0.154494	-1.5119	0.142385	0.728714	DOWN	84.1	84	84.2	32.2168	31.5937	32.5021	41	3	31	171072	1.31518e+06	169461	1.18162e+06	410568	1.40086e+06	1.39782e+06	1.37381e+06	1.38361e+06	1.40847e+06	1.38393e+06	912283	1.26064e+06	1.07849e+06	1.78295e+06	1.2798e+06	1.22737e+06	1.63964e+06	1.69424e+06	1.65517e+06	1.67792e+06	1.69569e+06	1.63847e+06	1.63693e+06	1.21808e+06	1.24196e+06	1.03768e+06	1.27802e+06	1.28881e+06	936926	995248	1.38904e+06
1454	0.33345	M128T24	1.13481	0.182449	0.843304	0.418052	0.120672	UP	128.2	128	128.2	24.0792	23.5594	24.3695	54	4	33	100872	656545	268352	745053	283811	831323	772747	761597	779240	3229.26	713549	716185	674489	1.33952e+06	976927	846396	1.1228e+06	729728	1.15801e+06	762729	1.07616e+06	822856	785033	465180	896173	900545	795488	482835	787396	707103	574756	657447
1400	0.33327	M98T54	1.24968	0.321562	0.940548	0.362154	0.227095	UP	98.1	98.1	98.1	53.7258	53.4699	53.7618	62	7	33	32296	32099.3	19827.1	40113.9	30641.3	63022.2	61799.9	27240.8	29353	23561.6	27267.9	12142.3	12406.7	41529.9	45781.5	61554	49176.4	29739.1	35072.9	53180	48152.3	69381.8	73910.6	108168	115752	91740.8	76538.3	22639.1	24841	30799.6	21389	30655.6
1148	0.332	M144T33	1.31262	0.392448	1.50112	0.140815	0.730994	UP	144.1	144.1	144.1	32.8563	32.7972	33.2039	45	7	38	43432	23132.3	6999.71	30363.9	26140.7	29904.4	29516.4	16134.5	16525.2	26360.2	32162.1	18238.9	16216.5	61509.9	62774.9	49810	43669.8	23244.9	38848.6	53231	36811	58705.7	78264	119521	92549.5	52375.3	45405.2	19013.3	19347.6	11745.2	11870.6	17574.3
1362	0.32963	M98T40_2	1.3155	-0.395606	-1.04021	0.320639	0.328954	DOWN	98.1	98	98.2	39.6937	39.3165	39.9953	51	8	39	128784	629129	365648	478245	416056	366345	1.25139e+06	413281	438466	935353	975107	333654	319440	1.20505e+06	1.15652e+06	1.1454e+06	952114	362685	417430	1.21336e+06	1.14289e+06	993264	570660	973130	624435	1.28389e+06	1.06932e+06	183688	174315	188641	172127	293741
1376	0.32936	M97T54	1.23856	0.308659	0.975148	0.343997	0.269855	UP	97.1	97.1	97.1	53.7257	53.4699	53.7618	69	8	35	40216	41405.2	22989.8	51282.7	38227.6	77984.3	76199.4	35105	36647.1	30565.7	35021.4	20868	18850.8	54358.9	59339.3	78359.6	62715.2	38379.4	44051.2	65215.1	63449.7	87939.1	93123.6	135435	145661	117282	96270.9	29633.6	31981.5	38673.8	28323.6	38928.5
1568	0.32726	M70T29_1	1.18527	-0.245216	-0.502658	0.630171	0.00365617	DOWN	70.1	70.1	70.1	28.7342	28.7276	28.7441	48	8	40	84496	115571	100864	97505.7	28220.3	42529.8	40630.4	38851.8	41027.8	108511	109825	276654	266535	90313	87995.8	87608	86219.5	108686	101135	86314.4	81441.3	86676.9	81624.1	68029.2	71303.3	97464	101769	112601	110803	128456	115731	119126
1179	0.3268	M45T47	1.26668	0.34105	1.45244	0.153729	0.711536	UP	45.1	45.1	45.1	46.6064	46.5342	46.9245	85	8	40	56928	76435.3	20080.3	96818.9	76564.2	70664.2	73565	50075.2	59075.6	100864	110497	75495.3	71246	162890	173151	266955	203391	85910.1	93016.8	235214	217873	222045	173602	217290	220464	148813	122912	32139.2	36898.1	52338.1	41144.9	55299.9
1152	0.32562	M101T32	1.27962	0.35572	1.50674	0.142005	0.729269	UP	101.1	101.1	101.1	32.1972	32.1021	32.5775	73	8	40	1466368	8.69777e+06	2.89533e+06	1.11299e+07	7.89334e+06	1.23867e+07	1.14882e+07	4.70538e+06	7.08844e+06	6.00351e+06	7.46894e+06	8.58498e+06	1.18561e+07	1.52765e+07	1.42718e+07	1.13956e+07	1.06481e+07	15674809	7.77151e+06	1.24359e+07	1.05068e+07	1.58475e+07	2.26301e+07	4.49511e+07	3.60067e+07	1.05923e+07	9.43859e+06	1.18633e+07	1.19146e+07	8.66097e+06	9.19611e+06	1.28403e+07
1172	0.32504	M145T33	1.30494	0.383987	1.45651	0.152614	0.71328	UP	145.1	145.1	145.1	32.8579	32.8004	33.2039	46	8	38	140096	73104.7	21926.7	95397.4	83465.7	90462.9	92614.5	46334.6	51351.4	90184.4	99465.2	58201.2	56223.1	203975	194479	146331	126943	70472.6	119638	166370	150768	180828	241621	382066	298358	171335	140236	50766.2	62660.1	38886	40991.5	54594.2
1534	0.32427	M163T36	1.20239	-0.265906	-0.601531	0.563222	0.0126269	DOWN	163.1	163.1	163.1	35.5354	35.1091	35.6404	64	8	39	53368	70602.1	53240.7	58718.1	37941.8	24790.2	27982.3	55714.2	59831.1	150385	158715	46191.2	41207.8	65517.1	61447.6	12103.3	10125.9	46287.8	45924	90205.2	83597.1	99111.9	94859.2	57835.4	61629.4	74412.7	66347.8	40434.8	38900.6	42489.9	33907.7	37582.8
1512	0.32369	M57T29	1.16596	0.22152	0.673684	0.51532	0.0289695	UP	57.1	57.1	57.1	28.6374	28.3013	29.3606	82	8	40	46168	85770.7	54122.6	100005	56675.1	61310.3	56048.9	28287.4	32147.2	73102.8	110009	174475	150785	186007	176662	194224	136861	74029.4	144786	148057	129624	112892	202104	263138	220208	121830	94706.5	60771.1	67414.6	117880	70193.9	71641
1232	0.3235	M45T19	1.17731	0.235492	1.36193	0.182392	0.662399	UP	45.1	45.1	45.1	18.8799	18.8634	18.8963	45	8	37	24368	40242.2	9078.23	47377.4	26188.6	31620.2	30118	29970.8	36547.2	47445.6	46045.4	50864.3	49325.8	24661.3	28000.7	19795.8	18865.9	36994.1	34727.7	21161.2	20270.8	25289.4	30663.3	11338.7	14983.2	36820.4	43278.7	46444.6	48889.5	60030.8	61409	48981.1
1036	0.3213	M71T33	2.50905	1.32714	1.76785	0.0846479	0.798454	UP	71.1	71.1	71.2	32.8562	32.7447	33.2006	54	8	40	353344	232250	74654.5	582727	1.24268e+06	299077	298257	145739	162702	288495	318990	174677	170063	703460	668074	534238	473791	269085	431271	576466	524434	634913	835007	5.91321e+06	5.80543e+06	592922	491259	233489	248253	173968	177670	232261
1014	0.32098	M69T33	14.25	3.83289	1.81719	0.0768686	0.805868	UP	69.1	69.1	69.2	32.7874	32.7447	33.381	48	6	36	452992	35837.1	17693.7	510680	1.65217e+06	7014.4	43080.3	38345.6	36499.5	58289.4	11611.5	47781.4	44075.1	14611.4	113616	51490.3	54764	175799	145530	72029.3	84479.3	73067.6	88341.5	7.80031e+06	7.42739e+06	118228	116458	203827	196693	212850	190217	232523
1313	0.32088	M87T47	1.24084	0.311321	1.14607	0.260329	0.487788	UP	87.1	87.1	87.1	46.9114	46.9047	46.9278	38	8	30	203904	257712	96000.5	319780	266909	383350	413357	257560	278542	180121	204032	189673	155061	485658	470257	900500	791574	393788	329538	626193	638736	572802	549414	616339	693030	424564	383504	211410	216765	287345	245008	307321
1324	0.32037	M129T32	1.23721	0.307086	1.12865	0.27599	0.44711	UP	129.1	129.1	129.1	32.2266	32.1021	32.6201	67	8	40	141824	869620	417097	1.0759e+06	682851	1.33187e+06	1.20012e+06	858514	868689	430042	91474.2	1.10447e+06	1.07179e+06	1.69375e+06	1.21265e+06	1.04277e+06	972907	1.36695e+06	792703	981955	919764	1.35849e+06	1.9246e+06	3.52096e+06	3.40661e+06	931524	679955	1.02784e+06	1.03172e+06	737466	786468	1.11319e+06
1495	0.31985	M38T14	1.12632	0.171612	0.728422	0.482389	0.0489617	UP	38.2	38.1	38.2	14.4987	14.4233	14.561	34	6	28	74304	241428	106933	271925	113746	309641	319800	307945	282462	69702	69329	284174	288373	44182.2	469787	408851	418722	220932	280569	137590	45908.9	35726.7	39652.4	332441	347757	216735	281371	363777	396024	337988	319172	321618
1581	0.31912	M69T29_1	1.17717	-0.235319	-0.485141	0.641981	0.00302989	DOWN	69.1	69.1	69.1	28.7342	28.7276	29.013	50	8	40	84560	117744	102572	100023	27639.8	43695.5	43363	39415.1	42290.3	108975	110573	282489	271148	94919.5	94166.1	87901.1	87380.5	108739	104840	88950	85910.9	89505.9	85919.8	78733.4	74684.1	107444	103388	113356	111454	127681	116637	120155
1314	0.3172	M61T53_2	1.44571	0.531777	1.15225	0.260341	0.487758	UP	61.1	61	61.1	53.4798	53.4699	53.7225	25	3	22	143040	113365	86708.9	163893	198307	209494	274392	104554	115426	68059.7	73659.2	36587.1	24748.2	256229	269371	447861	368578	160974	133386	331501	345371	475383	458372	717781	740800	288575	251418	54162.6	57170.6	68440	51170.6	103297
1352	0.31589	M171T33	2.20808	1.14279	1.05118	0.308801	0.360039	UP	171.1	171.1	171.2	32.807	32.1315	32.9513	29	5	21	126728	114684	299197	253232	497282	16657.1	15802.1	6546.11	855044	3305.68	1867.8	9052.87	9199.36	1.5509e+06	29.1209	155.066	780.936	8304.86	1.01444e+06	1.11532e+06	1.17962e+06	30.4976	173.174	1.80508e+06	1174.45	1.04373e+06	984861	730704	6901.91	4999.15	6771.78	9237.46
1018	0.31586	M93T32	1.11528	-0.157412	-1.79979	0.0784588	0.804386	DOWN	93.1	93.1	93.1	32.2135	31.9872	32.3906	33	4	27	14891	127525	7812.18	114343	42902	128275	127733	129656	135725	128722	136381	121708	111997	158088	157742	155289	155100	148678	156040	154723	154427	153478	151598	147525	151344	150125	149745	114395	115075	84126.8	89075.3	127417
1379	0.31563	M70T40_2	1.29683	-0.374989	-0.986988	0.345296	0.266691	DOWN	70.1	70.1	70.1	39.7099	39.5985	40.0085	53	8	40	599104	3.24012e+06	1.90288e+06	2.49849e+06	2.11647e+06	1.95024e+06	6.55671e+06	2.1252e+06	2.24373e+06	4.76254e+06	4.98776e+06	1.67653e+06	1.61822e+06	6.30162e+06	6.08289e+06	6.04919e+06	5.02916e+06	1.93222e+06	2.21799e+06	6.40942e+06	6.04077e+06	3.34458e+06	2.92057e+06	4.34314e+06	3.93575e+06	6.80578e+06	5.65693e+06	977142	926341	993743	917326	1.5579e+06
1209	0.31443	M61T47	1.26725	0.341697	1.39471	0.170226	0.68428	UP	61.1	61.1	61.1	46.6064	46.5342	46.9245	79	8	38	137664	173762	46407.8	220199	183234	158617	168872	110478	129322	221818	254309	178095	168584	379205	399015	630328	478409	190226	212695	555933	511831	527364	406772	508071	523387	349073	288853	65302.2	82562.2	110886	90181.9	125272
1388	0.31349	M54T54	1.24678	0.318205	0.956023	0.352317	0.249849	UP	54.1	54.1	54.1	53.7257	53.4667	53.7586	57	7	31	23072	24191.2	13876.7	30161	24432.1	42106	41054	18292.5	38038.3	16945.8	17777.3	9788.81	9526.99	30653.7	33369.9	43424.4	36696.5	21594.2	23724.3	95417.3	35318.6	51405.9	52670.1	76658.3	82884.6	64886.3	53883.2	15340.4	17507.1	22073.4	15832.7	21219.1
1374	0.31248	M88T40	1.29196	-0.369561	-0.995998	0.34064	0.278103	DOWN	88.1	88	88.2	39.733	39.0804	40.4348	65	8	40	3376640	1.66379e+07	9.50556e+06	1.28781e+07	1.08738e+07	1.01454e+07	3.30819e+07	1.11049e+07	1.17072e+07	2.43432e+07	2.54455e+07	8.80208e+06	8.47334e+06	3.20252e+07	3.09012e+07	3.06041e+07	2.55173e+07	1.00133e+07	1.15013e+07	3.24017e+07	3.05592e+07	1.38894e+07	1.23419e+07	2.22505e+07	2.84464e+07	3.43213e+07	2.86979e+07	5.14524e+06	4.8793e+06	5.22888e+06	4.83401e+06	8.16409e+06
1267	0.3115	M213T53	1.20582	-0.27001	-1.32627	0.202074	0.62375	DOWN	213.2	213.2	213.2	52.9322	52.9125	52.978	46	8	38	33816	69230.9	19788.3	57414.2	34892.2	104671	89290.9	62224.3	78944	58278.4	60388.9	48739.9	51310	44381.3	58610.4	56719.9	47997.8	39376.8	58203.9	81884.2	75412.2	116453	98601.6	120629	122789	81768.3	77396.9	30816.7	42269.9	72918.2	53243	72678
1333	0.31049	M83T54	1.24336	-0.314248	-1.10724	0.290138	0.409647	DOWN	83.1	83.1	83.1	53.7191	53.4699	53.7618	74	8	38	50448	91240.2	39808.9	73381.7	49817.6	108995	109660	53546.2	167881	105002	50367.2	75350.1	59120.6	83239.2	88271.5	122674	98872	57869.3	63823.7	100784	97391.6	133349	137577	202115	216019	155892	129096	42099.4	43135.5	54032.1	40567.1	56833.4
1235	0.30823	M41T44	1.19725	0.259723	1.3525	0.182828	0.661585	UP	41.1	41.1	41.1	43.7797	43.1435	43.8026	61	8	38	33368	24046	3918.49	28789	20375.3	24423	26442.2	17466.6	18556.1	27396.8	27371.8	26462.7	24248.4	41647.2	34882.2	60786.9	50192.1	28819.3	54092.6	53055.9	36941.9	31008.3	62406.1	33351	34983.7	30766.7	46105.6	15145.6	23357.2	19791.9	14178.4	22055.6
1778	0.30749	M59T34_1	1.02647	-0.0376893	-0.0659659	0.948851	1.01e-05	DOWN	59.1	59.1	59.1	34.3254	34.0664	34.4369	51	6	33	55024	42450.2	44068.2	41355.6	36111.2	224.498	296.535	17783.1	17498.4	107950	109606	44151.4	42092.8	51538.3	50011.5	41750.7	40541.7	73785.2	68088.7	62688.9	60291.8	39910.1	35663.9	64818.1	33126.7	42926.7	39805.5	16069.2	9170.7	31196.3	25609.7	26548.7
1336	0.30604	M144T16	1.1139	0.155624	1.09173	0.290735	0.408058	UP	144.1	144.1	144.1	15.6366	15.512	15.6825	43	8	34	15976	71730.7	16865.7	79901	28601.9	89026.3	79901.5	80791.5	95807.8	55974.5	65436.8	51521	55386.1	145613	143289	138214	135070	88368.3	99372.5	110693	100717	63447.3	100888	109412	84728.1	85459.5	76552.4	81756.4	83568.9	51660.4	64919.3	83121.1
1397	0.3053	M101T40_1	1.2892	-0.36648	-0.961163	0.357448	0.237853	DOWN	101.1	101	101.1	39.6641	39.2607	40.1429	67	8	40	1486848	8.1826e+06	4.83025e+06	6.34702e+06	5.40639e+06	4.42759e+06	1.65195e+07	5.44394e+06	5.73985e+06	1.21115e+07	1.26766e+07	4.34863e+06	4.19315e+06	1.56112e+07	1.5069e+07	1.49338e+07	1.24148e+07	4.75923e+06	5.48411e+06	1.58616e+07	1.49238e+07	8.29573e+06	7.01752e+06	1.10366e+07	1.52991e+07	1.68674e+07	1.40677e+07	2.43855e+06	2.31662e+06	2.47662e+06	2.28691e+06	3.88505e+06
1318	0.3028	M97T32	1.09854	-0.135586	-1.15018	0.264249	0.477716	DOWN	97.1	97	97.1	32.1873	31.5971	32.3545	33	3	27	134336	1.09219e+06	183160	994220	349958	1.03232e+06	1.03168e+06	1.03094e+06	1.01978e+06	1.5134e+06	1.01988e+06	919367	1.17014e+06	1.27527e+06	1.27672e+06	1.26556e+06	1.26545e+06	1.52167e+06	1.25694e+06	1.24793e+06	1.25051e+06	1.26176e+06	1.23726e+06	1.21335e+06	1.22584e+06	1.21462e+06	1854.7	1.14325e+06	1.15052e+06	845907	892462	1.25179e+06
1312	0.30272	M45T34_1	1.4296	0.515611	1.16417	0.259676	0.489459	UP	45.1	45.1	45.1	34.3942	34.0598	34.5779	75	6	39	63536	25754.1	20876.3	36818	37864.2	10301.1	10923.3	20476.5	20711.8	57121.7	60727.2	13370	12400.8	34006	32662.7	5939.13	34513.9	24019.9	24304.7	45224.3	42189.4	49588.5	47500.6	242477	29200.3	37283	32690.5	20193.4	20323.5	21199.2	16879.1	18729.4
1144	0.3003	M73T32	1.25643	0.32933	1.50501	0.140067	0.732072	UP	73.1	73.1	73.1	32.2036	32.1021	32.6168	72	8	40	821760	4.61751e+06	1.18501e+06	5.80158e+06	4.21163e+06	5.36555e+06	4.91412e+06	2.97558e+06	3.6839e+06	3.73146e+06	4.041e+06	6.20575e+06	6.02272e+06	7.57447e+06	7.18765e+06	5.71201e+06	5.32701e+06	8.20714e+06	4.19984e+06	5.6264e+06	5.37826e+06	7.76732e+06	1.15236e+07	2.44154e+07	1.91782e+07	5.41744e+06	4.93338e+06	6.18427e+06	6.21219e+06	4.52089e+06	4.78981e+06	6.70067e+06
1271	0.29942	M85T32	1.27092	0.345873	1.29299	0.204083	0.619581	UP	85.2	85.1	85.2	32.2431	32.0889	32.6168	72	8	32	177280	836894	285907	1.06363e+06	906231	1.26704e+06	1.16647e+06	698209	758318	692455	358374	882551	871739	1.58487e+06	1.45093e+06	1.2894e+06	1.55698e+06	1.33305e+06	841192	1.38951e+06	1.63168e+06	1.59292e+06	2.27034e+06	4.77025e+06	3.69557e+06	1.22417e+06	971427	866694	904443	409456	514504	940621
1368	0.29918	M201T40	1.31631	-0.396499	-1.02185	0.326962	0.312605	DOWN	201.2	201.1	201.2	39.7231	39.615	40.3396	46	8	34	15753	75603.7	43716.9	57436.1	55570.1	145670	49650.1	47340.5	50010.4	114242	121161	39304.7	37451.7	142153	135466	136084	111600	38187.9	43496.4	145180	135211	127892	196007	112243	51845.4	156122	128284	17932.9	16303.3	18173.2	14979.6	28042.6
1437	0.29691	M83T24	1.2285	-0.296893	-0.874018	0.400058	0.150345	DOWN	83.1	83.1	83.2	24.153	23.3955	24.6055	53	2	32	212800	1.03855e+06	550614	845387	661783	885971	723698	855101	655874	2.08094e+06	867484	532012	1.70736e+06	1.69133e+06	407709	1.33102e+06	715233	1.03156e+06	1.37901e+06	1.25419e+06	107329	392226	1.21325e+06	318138	493411	2.07102e+06	1.26131e+06	7665.74	1.4186e+06	9050.76	1.98474e+06	1.00317e+06
1342	0.29557	M53T53_2	1.33407	0.415835	1.05974	0.29892	0.386268	UP	53.1	53	53.1	53.4847	53.4699	53.7454	30	3	25	43168	38861.3	23601	51843.7	56726.9	73833.2	73378.5	36788.6	42915.6	25324.7	29572.5	16896.8	12180	85764.3	84868.1	130485	106563	47235.8	44552.6	101996	112902	135110	131855	209140	218562	95380.3	78244.5	18582.5	19926.4	24085	16695	35244.7
1369	0.29178	M85T53_2	1.25531	0.32804	0.987724	0.332635	0.298137	UP	85.1	85.1	85.1	53.4749	53.4634	53.7422	34	5	27	22984	28841.2	14560.4	36204.5	34102.4	49494.9	49248.9	29162	33638.2	19338.5	23755.6	14207.8	11883.3	60952.8	56464	85420.2	74288.4	41122.2	36892.8	68273	70429.1	88387.6	85309.3	121325	125887	60685	59623	17678.5	19625.9	23114.6	18194	31297.9
1295	0.29002	M65T32	1.1794	0.238059	1.21106	0.236407	0.547103	UP	65.1	65	65.1	32.2791	31.5576	32.8825	58	8	37	23096	98827.7	27926.9	116558	68365.9	37598.6	95097.1	102861	109426	104614	137730	103243	100051	179888	176791	293643	212222	138174	143440	27030.1	231816	198258	289230	211020	119444	111245	151453	98838.4	102216	74924.4	77152.6	112452
1471	0.28964	M88T54	1.21037	0.275449	0.793509	0.44048	0.0898798	UP	88.1	88.1	88.1	53.729	53.4863	53.7618	44	7	33	51064	45820.3	28496.1	55459.6	42923.9	92996.6	85910.9	38397.3	42327.2	34417.8	36769.3	20090.3	15653.2	60480.5	66896.7	82975.3	67038.5	42392	51731.5	73130.8	68865.5	100447	111441	156563	167888	144186	117455	36807.9	37841.9	47189.3	33152.3	47552.7
1226	0.28642	M42T32	1.26073	0.334256	1.36655	0.178503	0.66956	UP	42.2	42.1	42.2	32.2332	32.1021	32.5217	86	8	37	351552	1.31357e+06	313196	1.65605e+06	1.42194e+06	1.58322e+06	1.50565e+06	1.46189e+06	1.17952e+06	1.56005e+06	1.52073e+06	874123	823383	2.63618e+06	2.37301e+06	1.9974e+06	1.75871e+06	1.52847e+06	1.32417e+06	1.29767e+06	1.8551e+06	1.47897e+06	3.64764e+06	8.23317e+06	5.56266e+06	1.87146e+06	833532	836357	798064	1.53474e+06	156385	981559
1385	0.2829	M30T24	1.17814	0.236507	0.960106	0.350197	0.254885	UP	30.2	30.1	30.2	24.1103	23.8842	24.3891	37	3	20	33952	147375	60578.2	173620	107424	205893	198165	185772	183406	162438	129457	55399.3	58470.4	148142	250811	246529	241354	184067	227563	320053	277135	235764	323789	452058	233718	234048	187147	192510	207000	186034	226100	182558
1427	0.28227	M77T40	1.25641	-0.329304	-0.887797	0.394122	0.161115	DOWN	77.1	77	77.1	39.7182	39.6247	40.2478	44	8	30	9131	41340.3	24094	32903.6	26639.5	27577.3	88301.6	27880.8	28795.2	62432.9	52064.3	24014.3	19655.9	86949.5	83457.2	83372.1	67952.3	26491.3	29989.6	88916.7	82624.9	43484.1	40674.7	38444.8	54508.2	31652.5	76955	18148.4	16614.2	14120.6	13900.3	24791.8
1348	0.28151	M60T53_2	1.34486	0.427454	1.0442	0.305039	0.370007	UP	60.1	60.1	60.1	53.4798	53.4699	53.493	33	7	26	969664	837910	512058	1.12687e+06	1.32369e+06	1.46824e+06	1.72009e+06	808699	901585	462395	631140	409856	301280	1.81573e+06	1.86378e+06	3.02258e+06	2.45916e+06	1.01255e+06	901598	2.24499e+06	2.31425e+06	3.18871e+06	3.04237e+06	4.8311e+06	5.06031e+06	1.95168e+06	1.55793e+06	448969	459888	522124	431044	756976
1367	0.28122	M58T53_2	1.337	0.419003	1.00317	0.325199	0.317142	UP	58.1	58.1	58.1	53.4766	53.4667	53.4963	24	4	20	24216	21502.6	14067.5	28749	33131.5	39356.7	43472.2	21361.4	26122.1	13045.2	15890	7491.31	5281.46	47164.8	47485.6	76357.3	63778.1	27140.5	24114.1	56195.6	58760.6	79246.7	76356	120507	125057	50590.2	44636.7	9942.89	9461.25	14387	9534.23	21000.5
1356	0.28028	M45T53_2	1.29839	0.376722	1.0245	0.314035	0.346234	UP	45.1	45.1	45.1	53.4798	53.4699	53.7422	31	6	24	133120	128704	69169.1	167108	179679	215520	242674	122616	144085	80161.7	105929	69029	49617.7	265359	265907	419880	351517	165900	144782	320166	331564	443107	424469	663813	690347	281433	238410	80271.8	70330.9	95908.3	68589.3	132106
1364	0.2759	M42T53_1	1.29335	0.371114	1.00834	0.321492	0.326738	UP	42.1	42.1	42.1	53.4978	53.4699	54.1979	68	8	36	133568	125827	67162.1	162738	176201	211566	236931	121229	134909	87174.3	102095	62120	50590.4	252159	257011	410633	340261	153250	136550	309155	316995	434088	416401	660050	687173	269434	240000	71026.5	70567.1	85463.7	67374.7	116935
1443	0.27578	M103T24	1.13722	0.185513	0.867562	0.404287	0.142967	UP	103.1	103	103.1	24.0792	23.9037	24.5727	74	8	39	16278	127757	50984.3	145287	57758	83203.9	140690	146236	240709	101401	120127	98334.5	91351.2	69867.1	152957	10506.8	129824	161169	48162.8	128883	84246.6	261364	122833	235416	152140	280867	151224	142236	153175	159836	118661	143720
1501	0.27379	M86T47	1.17486	0.232495	0.691393	0.49993	0.0372039	UP	86.1	86.1	86.1	46.9081	46.5572	46.9212	29	8	18	26448	28069.9	16440.6	32978.3	25779.1	48525.1	50586.4	31330.1	33879.1	9249.57	26371.2	6462.84	18154.7	54023.9	58744.1	57263.6	58613	39544	7192.59	71229.6	53452.9	65238.9	58699.7	50794.4	58291.5	47478.9	45112.4	22000.2	24650.6	32526.2	30327.3	35749.2
1487	0.27359	M95T54	1.1808	0.239766	0.737367	0.47289	0.0565361	UP	95.1	95.1	95.1	53.729	53.4732	53.7586	51	7	35	22128	20960.1	12067	24749.7	18123.7	40567.2	38694.2	17602.2	18257.9	16079.6	17659.8	9060.84	9759.09	26222.8	29650.9	36561.1	30227.5	18463.4	21444.4	31818	30821.7	43134.6	47900.8	66985.4	74590.4	61323.1	50420.2	14747.9	16739.3	20821.9	14749.9	20187.6
1308	0.27355	M54T47	1.21222	0.277649	1.15347	0.255711	0.499542	UP	54.1	54.1	54.1	46.5704	46.5343	46.9211	49	8	34	23408	30666.4	8774.98	37174.4	29804.8	28427	29851.2	19856.4	22154.9	41063.9	45748	30465.7	27764.5	63576	67465.8	101768	81596.9	31192.7	35141.5	76132.1	86818.5	85883.7	62540	87621	86625.7	58218.4	48878.4	12424.8	14361.6	18379.8	26933.2	20304.7
1265	0.27114	M58T24	1.17496	0.232611	1.30591	0.201556	0.624819	UP	58.2	58	58.2	24.071	23.3791	24.3923	79	8	31	64976	293797	71829.3	345199	190200	407228	275022	222409	272437	297618	398876	229758	247027	554709	507889	437698	456486	445404	471004	634295	386487	309389	464634	934107	698646	325556	74337.5	286935	415818	7009.18	397613	248007
1391	0.26958	M56T53_1	1.27085	0.345799	0.939828	0.355905	0.241431	UP	56.1	56.1	56.1	53.493	53.4699	54.198	61	6	35	107336	105719	58767.5	134354	140938	192208	192720	102952	112882	71296.1	83337.4	50212.6	40145.4	203313	206815	331041	272698	127582	113894	252148	259447	351852	337303	528918	552273	244967	198778	56822	58401.5	69316.5	54341.7	94897.3
1136	0.2695	M85T33	13.083	3.70963	1.5166	0.137428	0.735834	UP	85.1	85.1	85.2	32.8579	32.6791	33.2039	42	6	33	175808	12892.1	4379.07	168668	649544	18267	17038.6	7081.5	9210.41	14508.7	17285.7	10455.6	9289.32	38347.7	41568.1	28036.9	25139.4	21056.3	30787.7	31488.7	28108.1	39450.9	42776.6	3.00071e+06	2.92682e+06	32480.2	31543.3	21277.8	22698.5	19276.3	16701.9	22715.6
1451	0.26738	M110T54	1.25851	0.331718	0.83492	0.413754	0.127352	UP	110.1	110.1	110.1	53.5125	53.4699	53.7618	61	8	30	56024	54151	35691.9	68149.6	69820.9	100046	112989	50386.3	57130.5	36139.7	41807.8	25756.3	8951.4	104414	106722	159089	143936	58513.6	55253.6	135910	139816	168654	164103	266042	276493	116923	100490	27405.3	27505.7	33152.1	24845.7	44513.2
1156	0.26518	M73T33	23.8518	4.57603	1.49201	0.143741	0.726726	UP	73.1	73.1	73.1	32.8529	32.748	33.1185	41	3	37	818752	32281	10597.7	769959	3.12689e+06	41843.7	44246.6	23416.2	22782	39596.6	42752.7	22016.5	21593.8	103527	100620	88669.3	82633.4	58901.9	95436.7	106118	95178	114568	120423	1.43784e+07	1.40752e+07	111080	94063.8	56297.1	61378.3	44728.5	49358.9	58014.9
1311	0.26393	M43T47_2	1.21071	0.27585	1.14295	0.259485	0.489945	UP	43.1	43.1	43.1	46.5425	45.9538	46.6261	80	8	40	318400	431013	114249	521830	432759	404203	414463	280399	327088	568667	623638	427376	402266	899176	962000	1.48405e+06	1.12454e+06	463026	518797	1.30532e+06	1.20404e+06	1.24621e+06	961979	1.21121e+06	1.22376e+06	828375	682160	179475	206815	283159	221615	303582
1380	0.26316	M39T53_1	1.27988	0.356011	0.957408	0.346024	0.264923	UP	39.1	39.1	39.1	53.4896	53.4699	53.7619	56	8	33	146752	136415	72660.7	174595	192909	231423	254775	133041	144686	94444.7	110102	69796.1	53049.7	271424	277520	445419	363162	163366	146924	334888	343211	472280	450676	719993	751009	292007	253415	73205.7	73400.2	92521.7	71451.7	126424
1434	0.26295	M58T13	1.15767	-0.211221	-0.872452	0.397889	0.154223	DOWN	58.1	58.1	58.1	13.3149	12.8623	13.4428	39	4	31	18136	115432	42668.6	99710.6	62330.1	89001.7	95531.9	98715.4	102317	84330.1	86933.7	173227	193397	242348	257544	170684	171771	193187	130448	68563.9	140374	122238	160413	111066	82439.7	136798	124056	128663	111025	80077.5	58493.8	20833.8
1452	0.2627	M89T32	1.08823	0.121981	0.84629	0.414978	0.125423	UP	89.1	89.1	89.1	32.1922	32.0988	32.4922	48	8	28	297984	1.89011e+06	492924	2.05687e+06	581613	2.54533e+06	2.26275e+06	1.41205e+06	1.43577e+06	1.39414e+06	1.71461e+06	1.82106e+06	2.53519e+06	2.31795e+06	2.33413e+06	2.31429e+06	2.3136e+06	3.46044e+06	2.29799e+06	2.27407e+06	2.28272e+06	2.30329e+06	2.25642e+06	2.20241e+06	2.23663e+06	2.19226e+06	2.19174e+06	2.61302e+06	2.6293e+06	1.92315e+06	2.03416e+06	2.83596e+06
1396	0.26223	M87T53	1.31246	0.392277	0.936764	0.357262	0.238283	UP	87.1	87.1	87.1	53.4798	53.4699	53.7257	28	4	24	181184	154749	98685.6	203103	240584	288211	312938	143057	171500	99877.3	112399	65431.2	44582.5	322209	331198	535713	439303	191914	164023	399880	411480	574292	549060	886431	928202	352400	295804	72778.4	78389.3	98668.3	70344	144050
1383	0.26157	M57T53_1	1.29061	0.368053	0.953292	0.348223	0.259612	UP	57.1	57.1	57.1	53.493	53.4699	53.7651	66	8	36	431360	397227	222627	512665	582014	687463	765484	384204	419813	265574	309250	192939	153091	808138	822362	1.33455e+06	1.0894e+06	467275	412245	989356	1.02925e+06	1.41397e+06	1.35318e+06	2.168e+06	2.2507e+06	863656	721065	208407	207227	255442	193386	349700
1550	0.2608	M59T29	1.37913	0.463756	0.539157	0.602119	0.00609564	UP	59.1	59.1	59.1	29.0064	28.9999	29.5081	39	2	35	141120	58046.9	106681	80054	98688	233804	227938	396.249	582.987	376.197	556.228	550.719	170.587	26992.8	27318.4	4644.61	4131.47	41444.7	38255.1	17864.8	17119.1	39321.2	37649.3	58282.1	64902.6	52689.9	54745.6	53286.1	52512	448930	404707	227922
1182	0.25889	M115T33	12.459	3.63912	1.45431	0.153857	0.711335	UP	115.1	115.1	115.1	32.8645	32.748	33.1185	40	8	31	288704	21275.7	6572.86	265075	1.06014e+06	26262.7	26901.3	12924.5	14712.4	25529.8	30007.6	17651.9	16215.5	62931.3	59463.3	47388.5	41216.7	22171	36880.7	51983.6	46099.5	55176.1	76284.6	4.87166e+06	4.78238e+06	53026.9	44287.4	17641	18894.2	11901.2	11998.9	16985.1
1301	0.25883	M77T32	1.13233	-0.179294	-1.17718	0.250228	0.513325	DOWN	77.1	77	77.1	32.2922	31.4789	32.8661	51	6	38	10887	77926.6	15190.4	68819.7	35216.4	96540.1	70252.3	86434.9	66623.7	94630	82978.5	74338.8	51614.2	114160	112266	94011.8	95081.3	65741.3	97562.8	87465.9	83216.5	104249	150107	167281	89106.5	87044	74493.4	49065.4	67275.1	48696.9	54808	77623.7
1441	0.25833	M70T54	1.24061	0.311045	0.852318	0.402697	0.145711	UP	70.1	70.1	70.1	53.5061	53.4699	53.7618	65	7	36	97144	103928	59029.1	128934	130413	181881	202149	98407.1	108608	68599.8	80107.7	50821.2	40850.6	201383	205597	300966	253688	116005	109823	259216	265165	326401	317975	492045	509977	227082	190617	53387	55544.5	66921.3	49501.1	89290.5
1191	0.25595	M101T33	52.0326	5.70134	1.4404	0.157735	0.705169	UP	101.1	101.1	101.1	32.8595	32.748	33.1185	38	6	31	1449984	24200.1	9196.24	1.25919e+06	5.42262e+06	32890.4	32326.2	13336	15972.6	30921.2	34516.7	18259.8	15378	79550.6	75426.5	58381.3	53955.7	25205.2	47862.4	63808.1	57322	70787.7	95409.3	2.48451e+07	2.43489e+07	67201.3	55147.8	22573.3	24742.4	14205.5	15151.8	21326.5
1325	0.25587	M42T47_1	1.20328	0.266968	1.1015	0.27691	0.444687	UP	42.1	42.1	42.1	46.5573	46.2456	46.6261	53	8	40	72320	97483.1	25877.2	117299	97966.9	91580.4	93120	62697.9	74003.1	128851	140571	97183.1	91858.8	201330	215996	335107	252877	103528	116385	295549	273015	280095	218048	274028	277490	185599	154178	40603.8	46182.7	63277.9	49232	68392.5
1128	0.25394	M58T40_2	1.15588	-0.208989	-1.53018	0.132934	0.74209	DOWN	58.1	58.1	58.2	39.651	39.5952	39.8182	32	4	28	25448	86411	9597.29	74757.9	43119.7	86366.7	83471.8	96377.2	102153	86831.1	87110.5	75907.3	73070.2	111681	117402	115229	111996	89704.2	100297	117834	113874	104499	102452	88484.3	98146.4	109721	110435	45520.1	43436.1	46656.4	42317	73620.1
1335	0.25278	M73T47	1.20205	0.265492	1.07051	0.290606	0.408401	UP	73.1	73.1	73.1	46.608	46.5342	46.9278	86	8	40	216320	287741	80301.1	345878	292800	269627	273551	180945	205805	378765	421943	295270	276024	592756	636365	992711	750402	301596	341429	880236	807666	832350	645660	820166	831220	558257	459232	114147	136607	186857	147133	200186
1408	0.25113	M73T53_2	1.28119	0.357483	0.902961	0.374039	0.201058	UP	73.1	73.1	73.1	53.483	53.4699	53.7291	38	7	31	961280	874418	504957	1.12029e+06	1.30038e+06	1.52834e+06	1.70488e+06	849714	933696	539406	715341	381303	342663	1.77308e+06	1.79361e+06	2.94306e+06	2.41523e+06	1.02455e+06	891225	2.1958e+06	2.27606e+06	3.12767e+06	2.99105e+06	4.81515e+06	5.01673e+06	1.91958e+06	1.54967e+06	446755	464486	553233	425675	768179
1499	0.25084	M85T13	1.13313	-0.180311	-0.705684	0.49498	0.0402484	DOWN	85.1	85.1	85.1	13.3181	12.8001	13.6592	68	8	40	63048	424939	177921	375014	204758	363467	360234	371343	243828	316088	336867	666621	741067	835327	889722	597354	596867	677934	456432	338000	476004	433582	565098	395169	299609	508353	442060	473052	411445	294412	335892	202084
1475	0.25048	M56T32_1	1.04891	-0.0688961	-0.77461	0.449772	0.0790431	DOWN	56.1	56.1	56.1	32.1512	32.1021	32.1971	35	4	31	150208	930297	126807	886915	212283	1.1257e+06	1.02212e+06	1.02061e+06	964584	893025	868311	809590	738433	961412	1.01852e+06	964969	960765	863682	315420	913712	971647	357510	989586	934737	1.05967e+06	1.01042e+06	934838	883768	954869	1.01618e+06	1.03353e+06	934287
1338	0.24739	M41T47_2	1.19342	0.255103	1.05627	0.296895	0.39166	UP	41.1	41.1	41.1	46.5408	45.9243	46.6261	84	8	40	269952	367785	97927.1	438922	365349	343267	353011	237252	277877	484603	532232	368531	345506	754208	807301	1.2474e+06	947901	387488	433364	1.10321e+06	1.01374e+06	1.04818e+06	809579	1.02685e+06	1.03717e+06	699132	576557	149644	173364	236887	185995	253815
1480	0.24556	M111T32	1.07258	-0.10108	-0.760866	0.460498	0.0678439	DOWN	111.1	111.1	111.1	32.1824	32.1021	32.3644	26	3	22	45552	361574	77699.7	337108	105701	337294	338551	338549	334235	541020	334366	282166	386413	412144	414166	411754	412162	365217	407915	406733	407368	410358	402487	387873	400579	396123	392117	380246	381653	277726	293900	414102
1404	0.24454	M173T36_1	1.30074	-0.379328	-0.932404	0.365495	0.219606	DOWN	173.1	173.1	173.2	36.3225	36.2962	36.4766	25	4	19	49752	41570.7	23649	31959.4	38130.1	13941.2	12179.9	32707.8	45629.6	40236.6	38872.7	77244.7	71753.6	65802	53901.9	59440.5	8616.31	13447.7	18647.9	62875.9	54825.1	21549.7	102448	187593	141330	30115.4	58295.1	7881.43	9956.42	10674	10403	14486.9
1378	0.24258	M98T32	1.07747	0.107643	0.970514	0.3448	0.267897	UP	98.1	98.1	98.1	32.1808	32.1021	32.3612	34	3	25	103240	729600	128061	786120	231654	767372	766969	464320	754989	761718	757278	652366	911789	960273	958770	949683	949960	1.20132e+06	941960	936038	933078	939814	926572	904759	915214	899681	897417	904278	911322	661775	701795	980933
1359	0.24214	M67T47	1.18903	0.249783	1.01528	0.316046	0.340953	UP	67.1	67.1	67.1	46.5736	46.2456	47.341	111	8	38	38408	51923.6	14690.3	61738.6	51568.2	48799.7	48588.3	32356.5	39100	69564.6	76849.4	51297.6	48832.7	104759	112704	174942	131519	53256.6	59674.6	154450	143212	147727	114220	145272	147918	99991.1	81479.1	20368.1	23513	31740.1	25165.2	34971.9
1366	0.24172	M59T47	1.19751	0.260036	0.997582	0.324534	0.318858	UP	59.1	59.1	59.1	46.5703	46.5408	46.6261	32	6	26	14158	17402.5	5303.15	20839.7	18282.1	17012.1	15187.3	10072.3	11856.3	21880.8	26652.9	18553	18005.6	35310.7	40551.3	62303.6	46461.2	18985	20072.6	50483.2	48822.3	52497.7	40426	52587.7	50156.1	34359.6	27012.4	6968.03	7310.45	10520	8572.7	11493.1
1521	0.24063	M96T54	1.16642	0.222082	0.635285	0.535331	0.0206685	UP	96.1	96.1	96.1	53.729	53.5322	53.7618	44	7	33	35608	32182.3	19793.6	37537.9	29729.6	64452.1	61345.7	27032.3	27675.2	23491.6	26347.9	14020.4	13093	40600.3	45976.2	56099.2	45690.6	29127.5	34881.7	50054.8	47653.7	67895	74419.7	106392	116319	99770.8	81415.2	23608.6	25258.7	32498.5	22382.7	31660.5
1315	0.24039	M77T17	1.11019	-0.15081	-1.14149	0.261612	0.4845	DOWN	77	77	77	17.0566	17.0499	17.073	48	8	40	297920	442029	65597.6	398155	193846	401939	425622	423118	600656	420813	421951	443345	398790	142708	164574	171310	198692	201120	275263	268646	219901	192777	305194	210560	264742	295700	339158	327981	424619	388463	430188	533565
1360	0.23911	M55T47_2	1.1855	0.245491	1.0131	0.316869	0.338797	UP	55.1	55.1	55.1	46.544	45.944	46.6294	78	8	40	272704	376149	101005	445923	372457	350791	361195	240814	283290	497801	544549	375848	354901	764152	818337	1.26969e+06	962537	391771	439689	1.12094e+06	1.03202e+06	1.0681e+06	825582	1.04509e+06	1.05938e+06	711008	585899	149135	174500	237980	187667	257156
1438	0.23851	M71T53_2	1.2592	0.332507	0.852691	0.400764	0.149095	UP	71.1	71.1	71.1	53.4864	53.4699	53.7651	51	8	36	390912	354935	198766	446934	517777	610925	689041	338256	371321	240609	277071	174432	137824	697382	713353	1.16437e+06	947330	400813	349827	862828	898716	1.24705e+06	1.20117e+06	1.93355e+06	2.01308e+06	757865	616058	176909	177283	216950	166561	299628
1523	0.23831	M149T52	1.37188	0.456151	0.639711	0.536944	0.0201017	UP	149	149	149	52.1058	52.0795	52.119	27	5	22	90960	164632	248090	225855	242131	739701	267226	142914	68989.6	15124.3	21160	5238.54	56706	14778.1	406850	333849	220307	151414	96114.2	120682	196892	192204	90239.3	79250.3	153429	159727	63513.4	45444.7	23272.2	24292	19406.6	16722.2
1409	0.23643	M186T40	1.29485	-0.372783	-0.914925	0.375713	0.197529	DOWN	186.2	186.2	186.2	39.7231	39.6411	39.9691	39	8	31	55264	294855	173041	227714	256305	482345	530970	144611	165841	383253	406280	126278	119257	486544	455181	461907	376384	129263	154766	495785	463464	432310	663441	1.02589e+06	935504	527578	437270	59395.8	56387.6	55378	56207.1	104221
1361	0.23123	M157T53	1.15325	-0.205705	-1.02488	0.319482	0.331967	DOWN	157.1	157.1	157.1	52.9322	52.9124	52.9748	47	8	39	127496	265047	76126	229826	135143	398703	341537	239829	305392	222788	236552	182698	192875	178893	240332	225726	193079	154221	228183	327835	299970	459140	394100	473472	481464	322146	299566	116752	175281	290633	214553	283416
1373	0.23097	M71T47_2	1.17583	0.233683	0.966142	0.339636	0.280589	UP	71.1	71.1	71.1	46.544	46.2456	46.6261	77	8	40	89184	123953	33610.7	145748	121275	115195	117616	79460	92892.3	164177	180393	124478	117414	249061	266923	414371	312531	126718	143420	365195	336414	349248	269751	343029	346327	231568	191487	48893.3	56615.8	77498.8	60694.6	83905.7
1676	0.22903	M29T29_1	1.06565	0.0917306	0.257696	0.803432	0.00012884	UP	29.1	29.1	29.1	28.7341	28.6325	29.0097	53	8	40	33144	51633.5	36375.6	55023.2	17457.2	28862.2	23159.5	22319.1	26836.7	47387.5	47880.5	109290	107333	45931	47433.7	47110.9	46814.4	57881.3	52299	72154.8	66518.8	46109.9	47189.7	47992.8	46177.9	77026.3	73407.4	55662.1	53964.3	75658.9	71357.1	60825.7
1381	0.2259	M70T47_2	1.17508	0.232753	0.949593	0.347772	0.260698	UP	70.1	70.1	70.1	46.554	46.2424	46.6294	59	8	40	216128	289977	77898.6	340745	289810	269365	275977	185003	216564	380696	420441	294916	276854	585145	626263	982437	739697	293060	332474	867480	798194	828844	637419	813582	820824	547796	449096	112313	130462	179729	139259	193129
1387	0.22523	M69T47	1.17095	0.227682	0.941986	0.35167	0.251382	UP	69.1	69.1	69.1	46.5868	45.9702	47.3935	157	8	40	152064	212417	56923.2	248730	207946	197977	202026	136468	158902	280949	306889	214127	201997	426191	456603	705377	535445	216209	243606	626212	575821	596581	461182	585582	592765	398243	328202	83755.8	97067.8	133762	103957	142790
1363	0.22512	M199T53	1.15922	-0.213151	-1.02131	0.32075	0.328666	DOWN	199.2	199.2	199.2	52.9338	52.9124	52.978	44	8	36	36872	72342	21372.3	62405.9	38756.3	111552	91564.1	63300.5	85180.4	60974.8	61207.4	51562.6	53394.7	48620.5	62044.2	61086.9	53089.8	44029.5	65901.1	89233.8	81821.2	126981	108405	132460	135128	88701.3	82961.3	34280.9	43334.2	80376	58354.7	77852.4
1344	0.22429	M88T6	1.09423	0.12992	1.04987	0.2998	0.383927	UP	88.1	88.1	88.1	6.07097	6.02025	6.44872	39	1	21	47528	375675	49109.2	411076	182814	382094	382465	398951	397432	413418	424579	276148	330312	347691	348583	243456	136592	367168	427604	233562	134585	293530	397335	315802	291195	467491	486606	454361	439193	319899	388005	371586
1377	0.22204	M200T32	1.15388	0.206489	0.962276	0.344029	0.269778	UP	200.2	200.1	200.2	32.2267	32.1053	32.9251	72	8	40	126232	903245	269362	1.04223e+06	686807	1.24704e+06	1.03231e+06	868482	821738	733168	376240	1.09019e+06	1.05678e+06	1.30573e+06	1.18683e+06	1.01778e+06	994593	1.31301e+06	651662	1.13387e+06	1.08673e+06	1.34635e+06	2.06641e+06	3.82145e+06	3.14746e+06	946774	715292	981637	988906	701724	746397	1.06859e+06
1429	0.22174	M60T40_1	1.19475	-0.256706	-0.876852	0.395549	0.158481	DOWN	60.1	60.1	60.1	39.7166	39.6084	40.0085	55	8	38	368000	1.81438e+06	798247	1.51863e+06	1.16811e+06	1.49117e+06	1.5008e+06	1.47297e+06	1.57989e+06	3.00071e+06	3.15915e+06	1.17921e+06	1.13114e+06	4.10635e+06	3.95793e+06	2.16766e+06	3.88979e+06	1.52586e+06	1.66375e+06	1.90673e+06	4.07212e+06	2.18888e+06	2.16897e+06	2.89866e+06	2.32986e+06	1.64196e+06	3.54215e+06	690156	697599	739123	726841	1.11402e+06
1401	0.22162	M68T47	1.17344	0.230747	0.920366	0.362897	0.225418	UP	68.1	68.1	68.1	46.5736	46.2456	47.3377	93	8	36	19568	25979	7470.54	30484.8	26070.6	23274.3	23849.1	15783.8	19702.2	34819.8	38370.6	27386.3	24645.5	53711.7	56255.1	87374.5	66114.2	26399.6	29693.9	77735.3	71015.3	73785.3	54086.8	72674	73402	49903.8	41447.8	9636.82	11681.2	15925.9	12660	16382.9
1292	0.2174	M29T33	5.38996	2.43027	1.21929	0.230048	0.562125	UP	29.1	29.1	29.2	32.8448	32.6891	33.2006	52	8	40	864512	69792.6	19765.4	376179	1.58864e+06	86398	85912.3	46834.8	50068.4	87248.2	92585.1	54726.4	54567.4	216659	198093	168199	147010	131287	179028	173103	176728	194839	238107	1.01669e+07	48541.9	188802	152661	129222	133674	117926	111673	139140
1415	0.21474	M85T47	1.16043	0.214662	0.890685	0.378221	0.192309	UP	85.1	85	85.1	46.613	46.1833	47.1475	105	8	40	43584	60254	15921.4	69920.7	58686.6	56089.4	57724.1	38706.4	45365.2	78770.9	86967.8	60936.1	57472	119032	127783	199893	149306	57935.2	68798.4	177355	162129	166276	130709	165690	168223	111749	92994.9	24042.3	27081.8	37309.9	29496.9	40126.1
1720	0.21378	M81T37	1.05645	-0.0792299	-0.15928	0.877178	2.76e-05	DOWN	81.1	81.1	81.1	36.7586	36.3848	36.7915	52	5	34	21184	27756.7	25096.3	26273.4	17875.4	2083.1	1965.99	12796.4	10554.1	33589.2	35252.2	64241.5	61570.9	35382.3	33128.7	36581.4	34020	49680.5	48988.8	36239.4	32906.7	18332.8	16046.8	22664	16391.9	29675.4	26749.4	9619.79	5906.83	26563.7	21131.5	28184
1420	0.21358	M89T47	1.16071	0.215007	0.881452	0.383203	0.182174	UP	89.1	89.1	89.1	46.5637	46.5342	46.9147	49	8	40	164736	232326	63016.5	269663	227847	213004	220590	148233	172441	308814	335715	236129	223684	462716	492097	773095	583487	232406	263019	683355	629311	650235	501892	641536	647718	431938	355845	89632.4	104698	143551	110865	154590
1435	0.21	M81T47	1.15887	0.212721	0.854054	0.398237	0.153597	UP	81.1	81.1	81.1	46.5638	46.2423	47.1442	100	8	37	30528	42447.4	12213.5	49191.1	41810.3	37718.5	39798.6	26692.2	31189.5	57398.3	62677.4	43888.2	40216.6	85052.7	89780.3	139751	104778	43173.4	47804.3	124111	114872	119175	91903.9	118719	118522	80454.1	65625.6	16748.6	18405.7	25989.6	19553.8	28053
1432	0.20982	M98T47	1.15364	0.206192	0.856312	0.396805	0.156186	UP	98.1	98.1	98.1	46.613	46.5342	47.1344	85	8	39	41376	57109.4	15279.6	65883.7	55066.9	53161	53816.2	35724.4	42661.9	75042.7	81925.8	58731.7	55811.9	112321	119254	187730	141354	56569.6	64219.8	165960	152023	158072	121559	157428	158665	105092	86243.3	20887.6	24282.5	34449.1	27007.9	37468.1
1494	0.20952	M115T53_2	1.21338	0.279027	0.714836	0.480571	0.0503419	UP	115.1	115.1	115.1	53.4863	53.4699	53.7619	45	7	32	143744	128107	71458.5	155442	181546	217962	245847	127493	139807	81659.2	102175	63280.1	46632.4	237502	243332	403009	326346	139246	122835	299872	311263	432389	416124	680534	711673	263918	220221	62007.1	56948	77877.3	55818.4	107876
1482	0.2095	M29T35	1.17312	0.230354	0.74894	0.465728	0.0628663	UP	29.1	29.1	29.1	35.1747	35.1452	35.5354	45	8	34	41368	47593.2	25601.4	55832.7	39549.3	55092	16758.1	26274	27952.8	83322.7	85270.3	44278.5	41797.3	133428	131183	148433	121420	62267.6	61614.2	111170	98675.5	95102.2	93723.8	90701.4	85084.1	104788	93944.1	23177.8	20891.5	28393.1	24870.3	48116.7
1431	0.20856	M88T47	1.15435	0.207086	0.85764	0.396048	0.157567	UP	88.1	88	88.1	46.5769	46.5342	47.3443	70	8	40	1218560	1.69612e+06	452121	1.95792e+06	1.64477e+06	1.57458e+06	1.61936e+06	1.07961e+06	1.27172e+06	2.23056e+06	2.44333e+06	1.7257e+06	1.62407e+06	3.33809e+06	3.58098e+06	5.58441e+06	4.22333e+06	1.69611e+06	1.91139e+06	4.93954e+06	4.55334e+06	4.70179e+06	3.64304e+06	4.63883e+06	4.69036e+06	3.14253e+06	2.58718e+06	651395	759656	1.04429e+06	813944	1.12336e+06
1542	0.20693	M144T32	1.06613	0.0923843	0.564761	0.582921	0.00878312	UP	144.1	144.1	144.1	32.1741	32.102	32.2856	23	2	20	23728	162631	47200.5	173386	58021.1	176459	176500	177503	174596	175289	51573.8	210939	158190	209311	214630	200184	201128	203905	207834	204666	207200	210584	208322	192893	201821	202746	189398	197264	201765	143705	153692	213055
1439	0.20333	M43T14	1.05677	0.0796616	0.85605	0.401599	0.147628	UP	43.1	43.1	43.2	14.4561	13.8199	14.5544	76	7	34	1046592	6.04572e+06	835474	6.38894e+06	1.71456e+06	5.73547e+06	5.87188e+06	5.50071e+06	5.39696e+06	7.2366e+06	7.38053e+06	5.13068e+06	6.11293e+06	8.76997e+06	8.98366e+06	8.05756e+06	8.04285e+06	7.95168e+06	4.48679e+06	7.3914e+06	8.58734e+06	8.26678e+06	8.04627e+06	6.85032e+06	6.8716e+06	5.04309e+06	6.157e+06	4.75611e+06	5.07578e+06	5.68678e+06	5.33866e+06	4.45095e+06
1483	0.20318	M60T40_2	1.23324	0.302457	0.733714	0.469478	0.059483	UP	60.1	60	60.1	40.3265	40.251	40.438	23	4	19	76736	53123.5	32230.7	65514.2	78826.1	68793	87466.8	20612.9	21181.7	80458.1	93219.6	24322.9	28933.2	138337	128721	147750	119096	42265.8	45243.9	136388	125897	217134	203559	288447	266356	158188	131776	10055.3	7512.39	13314.6	13511	23781.1
1569	0.20256	M69T54	1.09604	0.132301	0.489292	0.631273	0.00359462	UP	69.1	69.1	69.1	53.7193	53.2633	53.9389	87	8	40	69936	90807.6	40454	99528.8	67271.2	149621	149555	73004.9	77819	63334.4	69977.5	104218	38930.5	118077	126000	171138	139383	82364.1	88914	138518	137063	184837	191092	272433	296202	216741	178775	59005.6	62162.2	74773	56733.3	80896.3
1465	0.20171	M109T47	1.14727	0.198209	0.801001	0.428113	0.106025	UP	109.1	109.1	109.1	46.5507	46.2456	46.6294	66	8	36	15207	21636.6	6336.9	24823.1	20790.3	19528.4	19620.1	13350.7	15955.7	29134.3	32355.5	22091	21057.2	42308.6	44792.2	69296.8	52236.8	21440.7	23811	62297.9	56703	58682.3	45733.5	59336.7	59700.6	40687.9	33351.8	8402.83	9315.84	13640	9900.91	14540.3
1460	0.19916	M102T47	1.1513	0.203258	0.807559	0.424108	0.111691	UP	102.1	102.1	102.1	46.6031	46.5342	46.9245	76	8	36	51808	72817	20771.4	83833.9	72712.7	67065.8	69826.8	43140.2	51569.1	97466.8	104811	76582	72074.4	145252	155451	245496	182744	72855.5	81818.1	215218	197640	207168	156680	203324	204889	135801	110467	27625.8	31008.8	43546.7	34191.6	46150.8
1456	0.19888	M69T40_1	1.21114	-0.276361	-0.825543	0.420961	0.116295	DOWN	69.1	69	69.1	40.2708	40.0871	40.3823	51	8	36	114304	133879	63787.2	110540	107825	163469	187929	68383.3	76441.8	202883	213565	79884	78478.3	259874	248679	264518	208499	75329.4	86689.7	248122	229872	396119	362631	17305.6	28939.5	313446	251630	36723.9	36815.8	51871.4	44033.9	67893.6
1565	0.19853	M62T32	1.10898	0.149233	0.498837	0.62791	0.00379693	UP	62.1	62	62.1	32.1971	31.9938	32.8596	68	8	38	16252	95274.1	52694.1	105657	58704.3	108778	189497	64445.7	140693	64055.4	69439.5	20266.7	105018	150987	147379	168769	191126	106485	54779.9	150850	105608	158410	203387	275628	213299	100526	84432.7	114872	117334	84236.6	90306.4	126207
1461	0.1985	M95T47	1.14555	0.196044	0.807347	0.424163	0.111611	UP	95.1	95.1	95.1	46.5555	46.2456	46.9245	64	8	38	29232	39983.7	10831	45803.5	38625.7	37136.2	37648.3	25582.3	30089.7	53161.7	57833.8	41309.9	37107.7	77552.2	83163.4	130435	98207.3	39370.8	44903.1	116086	107213	109921	84830.5	108689	110834	74118.7	60521.7	15365.4	17367	24282.3	18623.5	25966.5
1390	0.1985	M83T32	1.07802	-0.108386	-0.940201	0.353164	0.24785	DOWN	83.1	83.1	83.2	32.2529	32.1021	32.5217	55	7	33	224512	1.61867e+06	201131	1.50152e+06	647119	1.67776e+06	1.61891e+06	1.6598e+06	1.16695e+06	1.81869e+06	1.54079e+06	1.76165e+06	1.70484e+06	1.99403e+06	2.27553e+06	2.26075e+06	2.02836e+06	2.04959e+06	1.85266e+06	1.91939e+06	1.99668e+06	1.61882e+06	1.90421e+06	1.94037e+06	1.99868e+06	692250	1.82741e+06	1.721e+06	1.72797e+06	1.25266e+06	1.33302e+06	1.8333e+06
1326	0.19657	M45T33	7.92048	2.98559	1.1021	0.277165	0.444015	UP	45.1	45.1	45.1	32.8988	32.7907	33.1185	23	3	20	272960	9229.29	3694.73	73100.4	366439	9450.3	12731.5	6843.38	7308.82	12663.3	14567.9	5001.74	5267.37	32421.8	30010.6	26446.8	22436.5	17424.7	22324.8	26985.9	24349.1	28027.8	37362.2	2.33164e+06	44607	28298.2	24190.9	9042.18	10750.6	6023.54	13809.1	10157.2
1463	0.19601	M51T40	1.19569	-0.25784	-0.818016	0.426288	0.108581	DOWN	51.1	51	51.1	39.7527	39.6444	40.9397	47	8	30	7375	31627.8	14678.8	26451.6	22897.9	41764.2	27664.3	21604.7	22447.9	50447.4	53356.1	18158.5	17579.6	68804.4	63079.3	68037.9	58063.8	20887.8	23898.3	70857.1	67262.5	39627.2	54895.9	39936.7	45146.7	47452.8	58508.2	8940.94	9122.96	9894.67	8748.32	16570.7
1589	0.19561	M103T32	1.09894	0.136115	0.466794	0.651154	0.00259575	UP	103.1	103.1	103.1	32.2103	32.0988	32.4791	52	7	36	15109	101426	56246.2	111461	51662.7	109982	113998	200505	141379	32422.4	28352.2	81507.8	103263	113174	176401	140204	290247	150783	71824.5	114226	110341	135661	134915	135398	199230	146045	92782.8	113836	114661	82463.9	87565.9	123542
1517	0.19491	M130T53_2	1.20896	0.273769	0.64223	0.526461	0.0240456	UP	130.1	130.1	130.1	53.4798	53.4699	53.4962	31	7	24	43600	37538.7	23797.8	45382.8	55995.9	67560.6	76931.4	34308.6	43484.2	23665.6	27486.8	15682.7	11189.4	69720.3	72077.2	119432	97054.5	39739.2	35267.3	88804.1	91826.6	130013	125527	209592	220113	77429.4	63438.2	14104.2	16011.4	17481.4	14682.1	30520.7
1418	0.19479	M45T17	1.08537	-0.118183	-0.888376	0.381601	0.185399	DOWN	45	45	45	17.0566	17.0467	17.0696	44	8	36	70152	104875	17115.6	96626.4	44540.4	93624.4	102739	103671	145653	96628.4	102799	102281	91604.3	40338.7	45442	46018.8	51267.2	53767.7	67651.3	64722.7	58526.8	51344.7	76815.3	48400.7	69159.3	71990.9	87358.4	85566.2	99803.6	95871.7	102020	117724
1516	0.19234	M129T53_1	1.19642	0.258718	0.641819	0.526282	0.0241184	UP	129.1	129.1	129.1	53.4831	53.4699	53.729	40	8	32	537792	466917	269670	558627	673123	814320	926048	438377	486517	300307	355715	231038	183015	849673	873680	1.45428e+06	1.17336e+06	476431	411194	1.06474e+06	1.11974e+06	1.58237e+06	1.51153e+06	2.5439e+06	2.66672e+06	967002	762386	209775	211323	257433	198122	362815
1605	0.19051	M125T24	1.05908	0.0828073	0.427257	0.679046	0.00155584	UP	125.1	125	125.1	24.0711	23.9398	24.5629	29	7	17	46016	459248	167702	486379	143775	542810	725324	640038	460821	315476	331865	416815	240834	595994	617738	616204	574832	568895	554812	583816	556307	600077	590276	600417	607783	589437	580093	534893	567229	433777	402098	573339
1520	0.19037	M112T53_2	1.18845	0.249078	0.631607	0.532777	0.0215948	UP	112.1	112.1	112.1	53.4864	53.4699	53.7422	33	6	25	84864	72959.7	40884.9	86708.7	102940	125765	142369	70599.7	71984.3	49281	58595	37745.5	27337.7	137030	143130	213728	157451	72094	58672.5	164361	160170	244207	219448	393779	423033	152750	120900	31785	30678	38049.7	27676.3	53931.9
1473	0.19024	M97T47	1.13659	0.184709	0.764049	0.44925	0.0796234	UP	97.1	97.1	97.1	46.6097	46.2555	47.3377	91	8	40	75368	107340	28845.3	122002	102803	98919.8	101207	68523.1	79956.4	140790	155490	110202	103636	208499	224114	347716	261425	104973	117585	306961	283525	295088	227480	290529	294492	196165	161218	40007.4	46405.3	64471	50229.8	69265.3
1347	0.18847	M143T33	4.8694	2.28374	1.04759	0.301254	0.380062	UP	143.1	143.1	143.1	32.9005	32.8235	33.1185	24	5	19	175808	5148.92	2254.44	25063.9	120126	6860.68	6921.3	3431.46	4464.85	6198.11	8378.52	2164.21	2772.21	16413.9	15083.2	11924.8	10978.7	5473.9	8951.59	13497.8	11938.2	15333.1	18569.8	764816	24393.6	13388.7	10269.4	4098.89	4492.57	390.578	3372.38	2122.89
1477	0.18805	M62T40	1.21401	-0.279775	-0.772319	0.452774	0.0757712	DOWN	62.1	62	62.1	39.7494	39.5952	40.2576	40	6	30	12459	56545.9	30442.7	46578	45048.1	101127	68594.1	33712.2	36166.2	78738.1	85518	24903.6	23608.3	116631	110862	111548	95664.9	32769.2	42246	116595	109370	149820	53822.6	78840	120534	122977	99759.9	14871.7	14425.3	13579.5	14632.2	23786.1
1414	0.18801	M44T40_2	1.13094	-0.177528	-0.900078	0.378045	0.192671	DOWN	44.1	44.1	44.2	39.6542	39.5985	39.8805	37	3	32	33656	106485	28349.6	94156	59049.2	170096	97879.1	96912.3	122138	95695.2	100187	79748.6	89225.3	109089	129156	121923	133520	116310	128316	110727	189966	293584	137883	69103.6	134475	230363	120718	60230.5	57506.1	62298.1	56257.9	93833.3
1341	0.18795	M60T33	16.0598	4.00538	1.05352	0.298584	0.387165	UP	60.1	60	60.1	32.9055	32.817	33.1185	21	1	20	623808	19384.1	9244.39	311304	1.75235e+06	29045.1	33074.9	7986.85	14590.5	26066.6	20817.1	12509.9	10981.8	92896.8	89225.2	70330.8	66466.1	30909.7	55841.4	78302	70900.7	85288.9	114841	1.11147e+07	137022	79503.8	57747.9	24791.3	24503.6	2560.3	5031.08	13591.3
1551	0.1875	M79T24	1.05716	0.0801989	0.527579	0.606963	0.00554922	UP	79.1	79.1	79.1	24.1005	23.9202	24.6515	35	4	21	20296	155234	40847.2	164108	54532.2	185829	177754	178714	220069	127753	133463	107703	110590	205033	216494	195357	211659	180637	7171.94	189341	184075	200670	196721	202500	204170	215069	169316	182499	190277	141402	141369	196865
1478	0.18726	M101T47	1.13327	0.180495	0.748129	0.458693	0.0696346	UP	101.1	101	101.1	46.6228	46.5374	46.9278	94	8	40	641536	897022	240408	1.01657e+06	855816	826414	853068	569437	666559	1.18087e+06	1.29067e+06	923632	865522	1.72646e+06	1.85214e+06	2.90276e+06	2.18618e+06	873298	986643	2.57124e+06	2.36409e+06	2.45026e+06	1.88993e+06	2.42287e+06	2.4447e+06	1.63809e+06	1.34174e+06	337941	392164	540200	420775	581030
1601	0.18549	M31T9	1.08861	0.122485	0.433506	0.672081	0.00177752	UP	31.1	31.1	31.1	9.13704	8.90415	9.37313	90	8	40	121792	570400	284209	620942	373967	317312	329414	305577	304662	917477	935037	717844	735878	480042	496002	457537	472317	570543	739371	428544	442339	432749	443326	384813	376819	468144	460781	571584	579765	649504	652714	303799
1575	0.18389	M69T27	1.14234	0.191993	0.49134	0.63502	0.00339008	UP	69.1	69.1	69.1	26.9469	26.5633	27.3471	104	8	40	59736	80758	62194.1	92253.1	50532	12824.9	12545.6	32399.5	35457.7	125992	144723	143036	139086	81240	83083.4	55564.2	50773.9	76001.6	110319	85529.2	76840.7	57199.9	28590.9	43527.1	25529.5	108782	115527	119284	117795	194107	181888	181608
1491	0.18315	M111T47	1.12985	0.176134	0.717378	0.477338	0.0528761	UP	111.1	111.1	111.1	46.572	46.2522	47.341	60	8	38	30896	43221.6	12017.3	48834	41547.9	39803.5	40339.3	26869.2	31798.2	57312.1	62847.1	45552.7	41250.9	83534.1	89161.6	140344	105367	41278.9	46947.2	123871	114031	118343	91728.6	116696	118317	79138.8	64302.9	16128.6	18874.2	25175.3	20026.3	27876
1447	0.1797	M143T53_1	1.12341	-0.16789	-0.84571	0.409014	0.135015	DOWN	143.1	143.1	143.1	52.9322	52.9091	52.9748	48	8	40	51144	105246	30119.7	93683.8	54222.8	158810	134948	95932.3	120298	88865.9	94031.4	72812	76268.2	75452.4	96380.7	95893	78742.3	66805	97432.9	132711	122869	185357	158997	190855	194085	131243	123239	52781.1	70756.1	118336	88125.6	117669
1444	0.17796	M67T32	1.04817	-0.0678727	-0.842896	0.40429	0.142962	DOWN	67.1	67.1	67.2	32.1824	32.1021	32.3415	28	2	24	100344	699905	58157	667740	203314	672340	671218	671569	663260	666884	666225	799489	788253	840809	844576	818238	836014	1.00578e+06	392408	826237	825119	831469	816046	798674	804522	796783	798243	769179	774632	561682	594688	837602
1554	0.17525	M40T53	1.144	0.19409	0.515514	0.610965	0.00513213	UP	40.1	40.1	40.1	53.4766	52.9158	53.4864	21	4	17	28968	27355.4	15253.9	31286.4	34094.5	46654.4	50942.1	27814.5	30796.7	18551.9	23845	11525	8713.65	60985	57975	98388.5	73931.4	36433	31648.3	66590.5	74088.7	89533.6	86700.5	97235.8	100448	60632.6	50671.8	13993.4	14081	17138.1	12745.6	12415.1
1511	0.17496	M144T47	1.11389	0.155601	0.65757	0.514778	0.02923	UP	144.1	144.1	144.1	46.6097	46.5343	46.9278	80	8	40	13864	19145.7	5280.07	21326.1	17332.2	17320.5	17607.5	12062.5	13972.3	24852.3	28013.2	20291.1	19046.1	35507.3	38775.7	56570	45637.1	17752.7	19730.8	51725.4	48965.4	51114.7	39572.2	51311.8	51896.7	34290.2	28315.5	6871.17	7572.32	10189.3	7690.92	10889.6
1384	0.17436	M56T32_2	1.24269	-0.313465	-0.950713	0.349336	0.256943	DOWN	56.2	56.2	56.2	32.3053	32.2234	32.8629	45	8	23	216640	1.09485e+06	409356	880985	1.08918e+06	1.36711e+06	1.26019e+06	1.53825e+06	1.0983e+06	1.55845e+06	827124	505761	603627	1.69035e+06	1.56259e+06	418640	1.23751e+06	1.04902e+06	896546	1.35379e+06	1.19055e+06	2.16313e+06	2.75733e+06	5.22854e+06	3.72784e+06	1.17153e+06	1.04891e+06	543110	471111	25543.7	51780.9	535921
1548	0.16828	M143T53_2	1.15832	0.212038	0.534021	0.597622	0.00664682	UP	143.1	143.1	143.1	53.4863	53.4699	53.7651	43	7	29	96328	84062.8	47136.7	97371.8	117199	143368	163070	78933.7	90653.3	57333.7	67934.8	40763.9	30445.3	146268	151550	251941	203054	82819.6	72468.9	185647	192745	274262	265476	445406	464053	167445	132397	37925.8	36172	46068.8	34802.3	65395.2
1614	0.16711	M145T27_1	1.06112	0.0855895	0.388567	0.702527	0.000975	UP	145.1	145.1	145.1	27.3273	27.3109	27.9766	51	8	36	27640	36456.9	12869.8	38685.2	22074.4	34824	31451.2	21791.4	25116.4	50905.2	60103.1	35356.3	32107.4	78110.5	76176.4	64310.6	57628.5	29681.3	61284.7	64327.2	59291.6	39573.3	61211.2	103067	75816.3	44559.5	34451.4	32141.7	34796.8	23861.1	25454.4	30739.2
1493	0.16666	M103T40	1.19092	-0.252072	-0.726174	0.478595	0.0518782	DOWN	103.1	103.1	103.1	39.7149	39.6182	39.9921	42	8	33	13991	74085.7	37508.8	62209	60540.4	126078	100408	45689.9	46973.6	100627	105205	34388.8	33315.4	134044	127896	125924	104999	39146.5	45632.7	135050	125998	176132	178964	90951.7	248099	142618	120576	20691.2	21259.4	20556.6	19751.1	35836.3
1524	0.16465	M155T32	1.10811	0.148095	0.623633	0.539692	0.0191678	UP	155.2	155.1	155.2	32.2266	32.1053	32.8661	79	8	40	684352	5.142e+06	1.86951e+06	5.69787e+06	3.78219e+06	6.2658e+06	8.40468e+06	3.16087e+06	5.06073e+06	2.65469e+06	3.92661e+06	5.90809e+06	5.7545e+06	7.22372e+06	6.69751e+06	5.80953e+06	5.68206e+06	7.30839e+06	3.91502e+06	5.72407e+06	5.48705e+06	7.48183e+06	1.11346e+07	2.11035e+07	1.724e+07	5.3028e+06	5.78101e+06	5.49997e+06	5.52538e+06	3.92878e+06	4.20223e+06	5.96284e+06
1643	0.16347	M111T24_1	1.04165	0.0588757	0.319277	0.756499	0.000330021	UP	111.1	111.1	111.1	24.0858	23.9169	24.2677	52	7	27	16277	127800	43759.2	133124	39312.1	132507	226483	136524	112679	91727.5	103201	89981.4	129300	167817	172480	165826	166532	216280	159013	160261	161710	157800	164271	157036	164557	162790	231732	95651.8	176900	102198	112827	109824
1528	0.16242	M129T47	1.10907	0.149356	0.60814	0.546683	0.016964	UP	129.1	129.1	129.1	46.6162	46.5343	47.7968	85	8	39	32264	44957.7	12761.1	49861.5	42267.7	39774.2	42286.7	27418.4	33319.5	59893.8	65858.5	46604.6	44506.1	84059.5	90375.5	144471	107389	41773.3	46987.9	126599	116111	120774	92880.4	120767	122450	80184.9	65417.3	15712.9	19107.1	25776.8	20301.6	27641.4
1595	0.16213	M185T53	1.06688	0.0933977	0.444227	0.660102	0.00221695	UP	185.2	185.1	185.2	52.9387	52.9157	52.9748	25	1	24	29976	41480.9	11430.1	44255.1	30113.2	60016.1	50704	41097.3	51716.7	36415.6	31494.2	29441.9	30961.2	33797.7	40532.4	45102.4	39660.2	34135	49619.1	72819.7	64346.1	91019.7	83234	102464	91073.8	56567	65608.5	19526.6	30745.8	56469.6	37349	60054.6
1425	0.16119	M30T40	1.14467	-0.194931	-0.869764	0.391055	0.166867	DOWN	30.1	30.1	30.2	39.6493	39.5986	39.9855	30	3	26	17760	45954.2	11924.2	40146.2	32751.8	43140.5	41828.6	42016.5	43124.4	74902.4	45443	38364	38813.9	49342.5	52533.2	54224.2	54868.6	44282.8	50259.4	48345.6	79095.4	48032.6	49954.6	174584	145379	46727.8	45636	23986.9	23100.1	23950.6	22826.5	38490
1558	0.15744	M90T40	1.17706	-0.235189	-0.515157	0.617315	0.00455158	DOWN	90.1	90	90.1	39.6871	39.5723	39.8641	45	8	36	25024	131692	98536.8	111882	102964	253089	274471	90954.4	94595	202079	2279.88	68893.1	67177	263487	257223	254325	212327	81401.1	92015.9	269228	254409	341138	349648	102936	107791	282439	237299	39645.7	36667.8	42315	38549.4	66429.7
1421	0.15619	M95T32_2	1.04633	-0.0653348	-0.87358	0.387121	0.174434	DOWN	95.1	95.1	95.1	32.1922	32.1021	32.2889	28	2	25	85024	655556	24861.8	626530	202654	645416	643014	647035	638433	641892	640157	706137	682364	777033	796287	788195	770976	861637	755345	776476	689826	787986	772141	741290	766188	741319	740851	685939	690053	501636	532940	734598
1654	0.15541	M53T32	1.06143	-0.0860127	-0.296979	0.77403	0.000231725	DOWN	53.1	53	53.1	32.2053	31.9676	32.5217	32	6	25	74520	558769	297651	526429	177076	400122	1532.09	1.00224e+06	531933	530561	851515	575189	577054	660303	661981	655585	658096	741548	653218	637010	647707	653815	644927	630048	637752	629094	625921	556603	560369	403880	431272	608327
1757	0.15501	M43T29_1	1.0247	0.0351998	0.099886	0.923026	1.31e-05	UP	43.1	43.1	43.1	28.731	28.3768	29.0096	54	8	39	70648	116591	79927.8	119471	36099.1	69054.2	69758.7	46521	48515.5	107626	110754	243740	236761	94477.8	164464	139776	95166	156354	120349	145186	134096	145171	100386	143506	130852	99000.4	163968	111339	118861	166837	156550	164601
1593	0.15355	M57T13_1	1.0793	-0.110096	-0.453816	0.658304	0.00228955	DOWN	57.1	57.1	57.1	13.3215	13.2066	13.7838	53	8	40	70224	451491	181331	418318	222092	390135	388576	397144	263263	338840	364081	695975	773913	926258	987433	661860	663667	750590	504660	379483	529653	479356	626149	439154	331224	554374	486308	517992	451928	323077	366336	219167
1604	0.15336	M39T32	1.05663	-0.079475	-0.430437	0.675665	0.00166047	DOWN	39.1	39.1	39.1	32.2266	32.1021	32.5219	48	8	29	216320	1.59242e+06	506901	1.50707e+06	536641	1.62285e+06	1.46756e+06	1.34623e+06	2.0871e+06	2.30651e+06	613060	1.67588e+06	1.62016e+06	1.96813e+06	1.83011e+06	1.96667e+06	1.96194e+06	2.13506e+06	2.01597e+06	1.93548e+06	1.9383e+06	1.91469e+06	1.92373e+06	1.88274e+06	1.90541e+06	1.87343e+06	1.09262e+06	1.59507e+06	1.60145e+06	1.15212e+06	1.22596e+06	1.73942e+06
1549	0.15104	M44T24	1.0627	-0.087739	-0.537747	0.59884	0.00649322	DOWN	44.2	44.1	44.2	24.0415	23.9038	24.212	49	7	26	41976	202871	51852.1	190901	79854.2	210158	277463	141654	184375	249117	123638	207737	228827	170892	194392	216488	215437	201906	158811	211971	211684	212298	215147	103002	154788	188521	189787	190619	18359.4	259812	309976	94378.4
1519	0.15079	M39T40_1	1.15397	-0.206611	-0.639591	0.532438	0.0217206	DOWN	39.1	39.1	39.1	39.7018	39.5985	39.8805	50	8	38	138304	635281	309687	550516	472273	478684	567672	490089	520487	1.10153e+06	1.15137e+06	395493	376920	1.42588e+06	1.37374e+06	1.42264e+06	1.19937e+06	453560	512907	1.4718e+06	1.38838e+06	742480	647933	550458	584061	1.52738e+06	1.2603e+06	218941	207445	230462	211657	354642
1488	0.14864	M129T53_2	1.10712	-0.146808	-0.73233	0.473593	0.0559445	DOWN	129.1	129.1	129.1	52.9322	52.9124	52.9748	47	8	39	24304	48236.2	14053.4	43569.2	25239.5	73355.9	61477.7	43922	55860.9	40306.4	43043.3	32954.3	34969.2	35229.7	45434.5	43989.3	37714	31396	44921.8	62363.4	58107.9	86755.8	75234.4	87799	91217	61163.7	57441.3	24537.9	33533	54875.6	41606.9	55366.9
1481	0.14616	M157T39	1.28675	0.363726	0.740009	0.463277	0.0651607	UP	157.1	157.1	157.2	39.2591	39.0705	40.0085	74	8	40	186176	95334.8	26568.4	122672	225957	63999.5	67021.8	77034.6	88379.1	118869	141126	104208	102040	15098.6	14474.7	11230.2	9042.59	9170.91	11331.7	18417	17313.4	7253.2	7158.34	7086.76	6944.85	6356.37	5272.78	639135	605815	646543	598179	7697.06
1664	0.14459	M42T29_1	1.09156	-0.126393	-0.28078	0.786719	0.000179634	DOWN	42.1	42.1	42.1	28.7342	28.3768	29.0097	50	8	40	54208	76941.3	64435	70487.4	19347.4	31325.3	29684.2	27510.7	27394.7	72815.5	73926.1	180037	172837	71724.5	68790.1	65485.5	63828.8	78264.7	83778.4	64676.7	64537.6	64531.9	63822.4	61504	58685.8	76428.9	71716	79607.5	77499.6	88764.7	80846.5	83452.5
1669	0.14341	M79T32	1.06582	0.091966	0.269521	0.794161	0.000154597	UP	79.1	79.1	79.1	32.2167	31.9872	32.5152	49	8	29	30216	192394	127573	205057	83258	401826	140044	207463	16394.2	312578	46727.3	210691	203425	409908	247502	243760	244871	278977	347116	242087	242039	239037	234998	234348	238158	234477	235888	209167	211541	155356	162289	229644
1486	0.1372	M172T53	1.59846	0.676678	0.725853	0.472067	0.0572361	UP	172.1	172.1	172.2	52.9355	52.919	53.4897	20	5	14	51696	5542.73	2031.82	8859.81	28543.3	9204.38	7772.81	5284.28	6072.79	4403.95	4349.76	3393.44	3860.47	3474.39	4956.29	4709.96	3824.49	2903.16	4775.25	5987.48	5816.67	11107.6	7965.71	184114	9138.71	6141.08	6105.3	2119.1	3563.42	6075.92	3553.89	5726.18
1692	0.13234	M57T8	1.08177	0.113393	0.213122	0.836703	6.31e-05	UP	57.1	57.1	57.1	8.06798	8.06147	8.24845	33	2	28	16213	54070.4	57120.1	58491.7	30022.4	3463.23	4598	152417	117189	67449.8	66841.3	9657.42	10946.9	62992.8	60677.2	76324.4	67773.3	18955	15800.9	23500.7	29475.7	65123.8	91865.8	85876	49374.9	130476	105159	61164.2	57660.5	44780.1	73793.1	81349.6
1608	0.13007	M45T40_1	1.11465	0.156596	0.407639	0.687114	0.00132896	UP	45.1	45	45.1	40.3265	40.2445	40.438	23	6	17	19056	16014.3	8938.01	17850.4	20299.8	20570.9	23889.2	7766.53	7594.06	25103.6	27219.3	7529.53	8441	36648.7	35620.3	37274.3	30150.5	9127.03	14156.1	36160.4	33192.6	55050.3	53098.4	76125.2	69135.6	42880.7	35563.3	4138.6	2222.57	4942.46	4337.33	7372.53
1587	0.12972	M143T47	1.08083	0.112143	0.460454	0.647759	0.00275099	UP	143.1	143.1	143.1	46.5736	46.5374	47.2	64	8	40	68440	95705.9	26314.6	103442	88480.8	85673.2	90100.9	59537.7	70260.9	126135	138301	100088	95549.4	173858	187684	298757	223125	85963.3	98539.5	264810	241827	251414	193969	251384	254948	167491	136253	32590	39033.6	53420.4	41320.5	55137.7
1678	0.12812	M29T28	1.0701	-0.0977504	-0.253588	0.806404	0.000121252	DOWN	29.1	29.1	29.1	27.9849	27.567	28.3637	106	8	40	27264	62067.2	44194.4	58001.1	22761	15709.1	61922.9	38471.2	43701.7	34908.6	40413.4	130766	130645	85486.2	81419.8	47854.3	43888.9	56303.7	95121.5	59216.9	51543.1	45733.4	63576.9	60477.8	45356.2	76728.4	61495	65009.6	65402.8	52418.8	58895.8	62072.2
1557	0.12788	M43T40_2	1.09468	-0.130513	-0.513677	0.616548	0.00461094	DOWN	43.1	43.1	43.1	39.6805	39.2607	39.7624	51	8	40	620224	2.36066e+06	970552	2.15648e+06	1.26888e+06	1.22026e+06	3.51011e+06	2.57329e+06	2.71157e+06	3.78691e+06	1.15558e+06	1.99735e+06	1.9302e+06	3.5919e+06	4.25047e+06	3.37906e+06	3.08524e+06	2.43261e+06	2.76412e+06	2.99608e+06	3.13234e+06	3.73175e+06	3.35734e+06	3.25229e+06	3.41929e+06	3.64325e+06	3.35616e+06	1.23452e+06	1.17719e+06	1.2647e+06	1.16955e+06	1.95291e+06
1525	0.12561	M42T14	1.04653	0.0656133	0.617089	0.54108	0.018711	UP	42.1	42.1	42.2	14.4758	13.6592	14.5544	49	6	31	1369600	7.32036e+06	915398	7.66097e+06	2.82791e+06	6.8009e+06	6.95319e+06	6.5305e+06	6.37923e+06	8.52016e+06	8.69976e+06	6.78802e+06	7.89112e+06	1.02574e+07	1.05522e+07	9.61126e+06	9.60581e+06	1.05902e+07	3.72902e+06	9.21699e+06	1.00682e+07	9.86005e+06	9.58139e+06	7.99502e+06	8.17645e+06	1.06726e+07	9.10104e+06	4.59835e+06	6.23169e+06	7.3847e+06	3.66302e+06	5.43923e+06
1724	0.12453	M93T34	1.06072	0.085047	0.155188	0.880016	2.65e-05	UP	93.1	93.1	93.1	34.3254	34.0663	34.8172	69	5	39	37304	31323.9	32323.8	33226	28012.5	347.071	211.115	12255	12360.9	80659.6	78427.7	34479.8	31850.1	36043.2	35182.7	27470.8	26516.8	51433.3	47438	49608.7	41728	29232.4	25741	121881	22738.6	32731.7	31802	14694	11135.9	23739.4	19619.3	19283.6
1600	0.12338	M43T32_2	1.10263	0.140944	0.432619	0.667788	0.00192627	UP	43.2	43.2	43.2	32.2791	32.2102	32.9055	54	8	25	951424	3.52136e+06	1.34987e+06	3.88268e+06	4.33484e+06	5.86131e+06	5.39563e+06	2.70885e+06	3.26219e+06	2.91688e+06	3.26504e+06	2.43196e+06	2.32904e+06	6745260	6.85856e+06	5.6402e+06	5.11623e+06	4.61501e+06	3.90062e+06	5.81065e+06	5.49155e+06	6.96281e+06	9.89888e+06	2.15501e+07	1.51527e+07	5.38857e+06	4.35885e+06	2.55369e+06	2.232e+06	325300	773414	3.06816e+06
1674	0.12181	M45T53_1	1.03392	0.0481262	0.255275	0.801306	0.000134467	UP	45.1	45.1	45.1	52.9305	52.9092	52.9747	48	8	40	34728	71620.6	20630.8	74050.1	38662.4	105930	93008.9	66790.4	82686.2	60508.5	65965.8	45605.5	52469.5	65903.6	81970.3	80500.4	70114.2	58035.8	82120.1	105755	97853.3	140168	121696	140712	142726	100058	96157	45707.5	58455.8	91762	72310.5	92445.7
1615	0.11948	M155T40	1.11018	0.150792	0.38338	0.704293	0.000940691	UP	155.2	155.1	155.2	40.3266	40.251	40.4413	25	4	21	411136	283800	152148	315069	387739	378619	420950	90937.3	135746	452145	438367	175420	178214	626030	533572	641896	486823	162975	182376	622546	562719	1.04135e+06	990791	1.49994e+06	1.36856e+06	800465	647109	65287.4	55062.3	75863.6	65139.9	113592
1580	0.11858	M84T45	1.13125	0.177912	0.469372	0.64151	0.0030534	UP	84.1	84.1	84.1	45.3766	45.3668	45.3963	31	8	23	21288	12152	5447.26	13746.9	17705.2	13204.5	13848.2	6896.06	7865.52	18602.3	21042.6	8401.44	7355.31	23308.8	24850	30594.7	21195.1	5913.29	6948.84	22736.8	20117.5	45661.2	37869.5	66267.5	67231.9	44350.5	33782.2	2916.06	2763.18	3228.93	1955.37	3290.71
1545	0.11847	M74T40	1.13104	-0.177651	-0.556653	0.585598	0.00835263	DOWN	74.1	74	74.1	39.7099	39.5821	40.0085	56	8	39	73256	352735	167476	311867	274512	272722	317117	276268	289541	604526	631265	218861	211576	798011	770260	794022	672848	257838	287691	817898	772561	368541	329813	550747	559191	848947	707812	122671	113587	126640	113923	197261
1577	0.11772	M54T40	1.03526	-0.0499926	-0.476703	0.638302	0.00321696	DOWN	54.1	54.1	54.2	39.6444	39.5985	39.7231	22	2	20	38448	95080.2	13981.1	91841.9	29470.7	95957	88914.1	96774.7	116568	107920	100681	78989.8	74837.2	98949.3	99542.6	98817.3	107186	117565	112628	118476	100612	100504	94160.6	83367.9	83646.3	86903.4	116938	94197.1	90208.2	97531.2	87246.9	133747
1683	0.11754	M59T9	1.05646	0.0792414	0.236849	0.816573	9.81e-05	UP	59.1	59.1	59.1	9.16821	8.8059	9.84858	56	5	30	26632	120099	69476.4	126880	93021.3	39586.6	60149.2	57114.1	75777.6	208336	204771	154053	161002	82076.3	104114	107660	90209.1	124817	121930	17242	74707	67952.1	33127.1	75571.5	75693.7	94223.2	65961.7	127613	121086	135741	142961	126846
1627	0.11464	M55T32	1.04283	0.0605085	0.365991	0.720364	0.000689147	UP	55.1	55.1	55.2	32.2496	32.1021	32.5153	58	5	37	840256	5.28178e+06	1.4955e+06	5.50802e+06	2.02525e+06	6.6725e+06	5.58996e+06	6.62718e+06	3.00749e+06	6.56798e+06	3.30901e+06	4.50031e+06	5.97982e+06	8.17758e+06	4.86055e+06	6.3711e+06	7.73596e+06	7.82041e+06	6.97841e+06	1.83769e+06	7.60402e+06	8.20878e+06	6.21643e+06	7.12417e+06	6.13996e+06	7.84429e+06	5.25417e+06	6.06764e+06	6.10056e+06	4.4187e+06	4.70351e+06	6.60054e+06
1687	0.11036	M60T53_1	1.03408	0.0483475	0.228271	0.821618	8.82e-05	UP	60.1	60.1	60.1	52.9322	52.9125	52.9747	40	8	32	68416	120824	37485.9	124942	77392.1	189842	148564	105925	144171	104000	111749	77557.9	84783.7	104116	128619	132177	109713	95944.5	132174	191207	176688	260946	214039	262733	261384	173839	167673	65970.9	98393.5	161612	118643	165052
1684	0.11032	M55T29_1	1.07449	-0.103655	-0.23963	0.817239	9.68e-05	DOWN	55.1	55.1	55.1	28.7309	28.3538	29.0097	93	8	40	107528	155296	125905	144529	38523.9	67334.7	65063.3	56486.3	59472.6	145785	148016	357001	343207	171203	167562	136025	150150	150249	180152	139460	143865	130403	125799	151232	117471	165146	153500	153602	150894	172789	156828	175151
1646	0.10961	M50T24	1.036	0.0510246	0.313632	0.758435	0.000317883	UP	50.1	50	50.1	24.1152	23.9005	24.4973	54	6	31	7879	50189.3	13595.3	51996.1	20085	60001.2	63614.4	55700.8	66582	45307.1	45530.1	36805.4	27973.4	72955.1	50435.8	2934.32	68869.4	56701.9	55290.3	77637.3	64016.9	70167	65300	66592.6	92430.6	65195.2	59910.4	63516.1	57854.7	52165.5	44113.2	47096.6
1633	0.10584	M157T47	1.05949	0.0833642	0.342257	0.734048	0.000523341	UP	157.1	157.1	157.1	46.5638	46.5374	46.6294	46	8	38	193856	274512	76107.3	290842	249186	248696	255861	170140	200023	359259	399553	290786	271782	489628	529984	844057	600429	241065	272852	737131	682898	715978	548028	713198	725992	474559	387036	89520.8	104230	145135	117080	159940
1650	0.10502	M68T32	1.06083	0.0851921	0.302493	0.764596	0.000281394	UP	68.2	68.1	68.2	32.2562	32.1021	32.5217	57	7	31	90552	427427	163747	453427	401806	749962	571567	329476	488530	334240	330926	270424	344292	643555	688734	564061	485654	484480	216478	580021	485966	672518	1.0119e+06	2.1837e+06	1.64244e+06	706436	408757	284977	291336	69858.3	143769	305289
1636	0.10458	M41T52	1.06994	-0.0975334	-0.343873	0.735393	0.000509686	DOWN	41.1	41.1	41.1	52.0959	51.8008	52.1189	18	7	10	7094	24359.8	10492.8	22767.4	17529.4	49937.1	19665.9	20590.7	21817.3	17064.4	20970.8	23290.3	21541.8	12858.5	39605.4	34743.5	27527.5	18891.6	18007.9	19322	23500.5	23742.2	20057.3	16211.9	21715.8	20244	18470.9	8478.28	6653.48	6762.21	3613.44	4942.84
1536	0.10368	M111T53	1.08254	-0.114416	-0.572227	0.574185	0.0103326	DOWN	111.1	111.1	111.1	52.9322	52.9124	52.9747	47	8	39	23224	46551.3	13554.4	43002	24904.7	71128.7	58931	41771.8	53796.4	40097.1	41048.3	31354.7	34282.1	34969.5	44491.1	43621.4	37576	31047.6	44923.3	61785.5	57353.2	85476.7	71793.9	87263.6	87554.6	60724.3	57162.2	24505	32164.9	54987.9	40972.9	54600.5
1644	0.10185	M199T47	1.05824	0.0816669	0.312279	0.756556	0.000329659	UP	199.2	199.1	199.2	46.567	46.5375	47.1278	43	8	34	42232	54983.1	16473.3	58185.3	53378	48428	49232.4	33214.1	37648.4	74132.3	80625.2	59530.7	57053.6	99122	105842	174763	130867	47639.9	54617.6	156582	143406	148919	112047	149741	150526	95989.3	78387.2	16278.7	20501	27358.1	20085	29516.6
1529	0.1015	M183T47	1.14993	-0.201542	-0.607685	0.548124	0.016539	DOWN	183.2	183.1	183.2	47.1245	46.7145	47.1966	31	7	22	42200	31669.4	12558.8	27540.4	32528.4	43950.3	47791.1	20600.7	23352.4	37641	42799.3	19332.3	17888.5	35814.5	42205.6	54550.3	41296.9	14473.4	16582.7	46529.8	43666.8	99827.2	78122.6	119965	127134	69592.7	52308.2	6596.31	6813.59	13165.4	8259.39	11330.3
1540	0.10128	M115T53_1	1.08104	-0.112421	-0.562723	0.58052	0.00918642	DOWN	115.1	115.1	115.1	52.9322	52.9091	52.9748	47	8	39	48360	97888.5	28516.6	90550.3	52309.8	147220	127693	89843.5	111994	82796.4	87032.4	66539.5	69989.4	73373.2	94830	92608.9	78581.8	64498.7	95089.6	128969	120166	179239	153555	184103	185207	127170	118437	51105.1	68768.9	113935	86774.1	113900
1611	0.1004	M44T32	1.07345	-0.102261	-0.408994	0.69026	0.00124906	DOWN	44.2	44.1	44.2	32.2529	32.0988	32.5906	50	7	29	49816	218143	91493.7	203216	106892	288389	414609	222299	164590	147690	165278	169948	172338	351673	240857	275562	254188	252303	281690	300244	247426	356529	569075	240937	241183	255399	207362	134715	150471	60871	88295	184562
1585	0.10001	M82T24	1.07452	0.103698	0.467559	0.646157	0.00282646	UP	82.2	82.1	82.2	24.1333	23.9235	24.7105	52	5	27	46104	220038	78582.8	236419	135003	253847	275436	230181	263175	217128	316127	106679	97729.5	401033	371227	304472	405416	267336	328195	405702	297134	290193	403841	510434	350752	334736	284568	286030	266487	252742	141744	244300
1717	0.0992	M163T34	1.04817	-0.0678751	-0.161239	0.875436	2.83e-05	DOWN	163.1	163.1	163.1	34.4122	34.391	34.5779	48	8	40	90264	94818.1	71564.6	90460.5	60071.7	35971.8	39570.2	74050.4	77980.9	203072	213418	59612.8	54868	96321.5	91255.6	16827.3	13130.8	67616.5	66383.4	131605	121223	148261	142724	80716.5	88268	111738	99688.5	60827	60146.8	64153.8	50051.2	56402.9
1573	0.097936	M73T40_1	1.10982	-0.15033	-0.486375	0.633471	0.00347371	DOWN	73.1	73.1	73.1	39.7099	39.5985	40.0085	54	8	40	617472	2.92942e+06	1.36334e+06	2.63953e+06	2.21706e+06	2.31338e+06	2.70493e+06	2.287e+06	2.42153e+06	4.95744e+06	5.19659e+06	1.81192e+06	1.74255e+06	6.55605e+06	6.3309e+06	6.51246e+06	5.50008e+06	2.12329e+06	2.40295e+06	6.74145e+06	6.34472e+06	3.00058e+06	3.33025e+06	4.70042e+06	4.56154e+06	6.99319e+06	5.82316e+06	1.03925e+06	992700	1.07551e+06	994732	1.66765e+06
1661	0.096084	M57T40_2	1.06838	0.0954298	0.282303	0.779936	0.000206292	UP	57.1	57.1	57.1	40.2839	40.0577	40.8316	58	8	40	182848	164881	77071.4	176157	184685	206607	237234	84946	94471.7	242864	256145	99921.3	96861.6	334523	323083	338308	266636	95704.4	111521	327850	298078	530242	493848	726492	661208	399400	326777	48106.6	49495.6	63536.5	56465.2	85508.7
1561	0.095427	M199T40_2	1.16032	-0.214528	-0.500143	0.622537	0.00416256	DOWN	199.2	199.2	199.2	40.3282	40.2774	40.4413	22	5	17	36368	29616.9	17451.3	25524.7	33987.3	37799.2	44122.2	11732.8	9546.06	48628.1	50883.9	18743.5	15479.6	52309.1	50200.2	53400.8	41857	6743.18	12728.7	52223.3	47922	88052.9	82260.6	133030	118260	65362.1	51644.7	1474.27	2244.37	3808.63	2991.93	6964.74
1667	0.094554	M44T40_1	1.06534	0.091319	0.265575	0.792774	0.000158718	UP	44.1	44.1	44.1	40.2855	40.2543	40.4348	38	8	30	26656	26248.4	12739.6	27963.6	29273	32143	37242.1	12703.3	14925.1	40636.6	41387.9	15932.7	15016.6	54296.4	53495.7	57094.6	44415.1	17827.7	21730.6	52404.4	48584.7	83418.2	77544.7	112496	102074	63632.9	52577.8	6385.37	8223.13	10601.4	7731.59	15790.1
1665	0.093497	M29T40_2	1.06355	0.0888943	0.267436	0.791267	0.000163273	UP	29.1	29.1	29.1	40.2789	40.251	40.5134	50	8	39	131648	121152	55899.8	128852	132414	148784	172383	63306.2	69842.4	179707	188362	74743.5	72091.4	245664	237292	250648	197912	72486.4	84162.1	238471	219230	381476	355492	519875	472572	290194	236318	36164.8	36365.8	48159	43087.2	62871.1
1675	0.092276	M39T40_2	1.05946	0.0833334	0.252456	0.80277	0.000130574	UP	39.1	39.1	39.1	40.2806	40.2512	40.8283	50	8	38	66080	60449.6	28027.4	64044.2	64663.9	74192	84792.3	30733.1	34753	89683.8	95395	37575.7	36472.3	119505	113330	124684	98102.4	35523.8	41745.4	116514	105337	187096	174540	256743	233054	144835	116622	19233.3	19299.7	25402.9	21681.2	32522.5
1689	0.088997	M73T40_2	1.06243	0.0873619	0.226304	0.822943	8.57e-05	UP	73.1	73.1	73.1	40.3233	40.2577	40.5101	29	5	24	92864	77357	42999.9	82186.1	94704.3	104191	118786	29886.9	43906.8	118638	126428	37093.1	39927.2	164745	155292	165719	134686	50043.9	58512.2	163853	149321	262281	244322	364031	327659	196280	158071	21138	10957.7	18608.6	25874.9	41383.9
1433	0.088582	M57T55	1.08312	0.115195	0.861856	0.397857	0.154281	UP	57.1	57.1	57.1	54.6472	54.6406	54.6473	48	8	40	37304	47720.5	9379.66	51687.1	20183.9	39253.6	33990.2	58444.1	55586.7	54324.8	56094.9	42461.3	41608.2	56386.3	53942.1	56421.7	44367	59833.1	50348.5	45702.3	42367	53938.3	44107.2	47234.4	48224.7	41636.7	36161.5	37960.1	39443.7	41788.4	28751.9	40427.3
1578	0.087143	M31T32	1.02422	-0.0345248	-0.471053	0.63983	0.00313837	DOWN	31.1	31.1	31.1	32.1775	32.1021	32.266	23	2	21	20168	155847	8449.84	152162	45730.6	153698	151708	152042	149347	150966	150291	170130	168599	190048	189726	191837	187752	229073	183606	181472	185276	187076	183474	177173	183582	180336	181476	170057	171623	124176	132989	185569
1603	0.085521	M61T40	1.09659	-0.133021	-0.429378	0.673805	0.00172043	DOWN	61.1	61	61.1	39.7527	39.6084	40.438	67	8	39	375552	1.74867e+06	831644	1.59465e+06	1.29955e+06	1.36951e+06	1.54454e+06	1.38419e+06	1.46266e+06	2.99102e+06	3.13558e+06	1.06984e+06	1.03203e+06	4.07924e+06	3.94263e+06	3.9487e+06	3.32086e+06	1.32785e+06	1.51495e+06	4.15055e+06	3.90526e+06	1.97586e+06	1.8883e+06	2.69861e+06	2.54444e+06	2.85985e+06	3.62947e+06	672857	639188	687638	632112	1.06216e+06
1626	0.084856	M29T32	1.06411	0.0896448	0.363124	0.718241	0.000718319	UP	29.2	29.1	29.2	32.1972	32.0627	32.6168	121	8	37	767552	3.44776e+06	814003	3.66879e+06	3.39221e+06	4.84913e+06	4.34276e+06	2.60705e+06	2.95454e+06	2.6527e+06	2.96837e+06	3.68336e+06	3.52415e+06	5.91687e+06	5.47134e+06	4.5588e+06	4.30993e+06	1.96081e+06	3.24228e+06	4.41645e+06	4.26136e+06	5.93376e+06	8.37946e+06	1.88468e+07	1.34994e+07	4.24023e+06	3.42934e+06	3.59704e+06	3.78119e+06	2.00058e+06	2.37947e+06	4.15071e+06
1729	0.080498	M59T40	1.07093	0.0988578	0.147922	0.88465	2.46e-05	UP	59.1	59	59.1	40.3429	40.1593	40.5068	25	5	19	22024	12626.9	14532.5	13522.5	20254	33766	36752.9	1265.37	1023.52	10476.5	11288.1	4310.22	2132.95	14186.3	12920.3	13508.3	10159.6	1052.47	2539	14957.1	13696.2	23763.3	21662.9	28071.3	16818	17327	14595.5	368.13	15920.1	435.027	261.488	817.323
1718	0.079968	M143T40_1	1.03287	0.0466651	0.157234	0.876703	2.78e-05	UP	143.1	143.1	143.1	40.279	40.2512	40.5855	48	8	38	33520	33600.5	15087.7	34705.1	28912.9	40132	46025.5	16521.2	18611.8	50035.9	52594.2	22724.1	22159.5	59782.1	57826.2	70428.2	57125.7	17743.2	20054.4	58161.3	52654.4	98127.3	95581.7	16486.1	122031	87726	71755.1	17544.2	17067.7	19099.2	16321.1	22630.4
1574	0.079268	M101T53	1.06827	-0.0952699	-0.484335	0.633864	0.0034524	DOWN	101.1	101	101.1	52.929	52.4173	52.9747	49	8	40	467712	950197	272857	889477	506395	1.42568e+06	1.21925e+06	872755	1.09713e+06	805706	852965	641722	686363	724661	928399	918724	773605	643157	937177	1.26775e+06	1.18224e+06	1.74459e+06	1.49703e+06	1.78102e+06	1.81193e+06	1.23081e+06	1.16909e+06	508969	678190	1.12017e+06	853532	1.12362e+06
1693	0.078914	M43T40_1	1.05029	0.0707903	0.206704	0.837895	6.14e-05	UP	43.1	43.1	43.1	40.2691	40.0871	40.438	52	8	40	688960	624304	296709	655701	694777	775684	889486	317848	352485	935741	983181	376750	363256	1.25376e+06	1.2177e+06	1.28552e+06	1.00737e+06	352909	407335	1.22824e+06	1.11925e+06	1.98579e+06	1.84816e+06	2.72054e+06	2.48074e+06	1.49202e+06	1.2192e+06	166557	168602	224480	199976	304066
1671	0.077381	M59T25_2	1.15637	0.209603	0.259999	0.797135	0.000145994	UP	59.1	59.1	59.1	25.3664	25.3531	25.4254	19	4	15	64656	20046.9	24223.5	23181.6	53671.7	1391.81	2128.5	834.462	985.533	20887.8	20519	57633.1	55994.9	3245.65	4988.79	2097.67	2576.24	7641.21	5771.44	1803.63	3880.38	7284.67	5456.01	607.366	4867.51	6556.1	6683.25	5360.11	5771.67	12010.8	11073.2	4277.55
1759	0.076072	M149T35	1.0283	-0.0402591	-0.0968367	0.92483	1.29e-05	DOWN	149.1	149.1	149.1	35.1649	34.8173	35.26	46	8	37	55048	70178.8	51934	68247.5	49240.7	16752.8	17310.3	44658.3	46597.3	143863	151263	73568.8	67416.4	163726	161354	179138	143112	77627.1	76036.4	140657	124099	112752	106197	79818.3	82243.2	135038	121914	28116.5	27187.5	37110.5	29881.8	58551.9
1583	0.075011	M102T53	1.0684	-0.0954503	-0.469462	0.644257	0.00291782	DOWN	102.1	102	102.1	52.9322	52.9091	53.739	55	8	38	37488	77039	22867.6	72106.9	42428.3	117533	99606.8	71654.2	88125.1	65976.3	66816.4	51637.8	54962	57298.9	75734.8	75599.2	62793.7	51810.6	77566.7	103954	96484.8	142835	124435	147159	148193	100913	96062.3	41090.5	54630.5	92264.7	68893.6	92092.7
1701	0.074934	M56T29	1.0561	-0.0787408	-0.187127	0.856626	4.03e-05	DOWN	56.1	56.1	56.1	28.7309	28.3604	28.7408	67	8	40	120992	176975	140380	167575	49072.7	79283.5	74957.6	59841.3	82908.3	163361	165633	402732	387084	143570	140361	141296	139552	173305	158445	142218	135103	154398	166083	300961	167450	245555	183224	178124	193526	192271	173299	202579
1699	0.074427	M42T40_2	1.04518	0.0637495	0.186447	0.853575	4.29e-05	UP	42.1	42.1	42.1	40.2773	40.0609	40.8216	51	8	40	139392	124657	58908.5	130289	138367	154207	177868	63449.9	70382.6	185622	196530	75190	74007.7	249421	241216	255345	199609	70714.1	82311.9	244741	220626	395008	365261	542492	496382	296647	242291	33136.3	34424.3	45136.1	40721.6	60862.1
1706	0.073367	M67T40_1	1.04203	0.0594002	0.176953	0.861021	3.69e-05	UP	67.1	67.1	67.1	40.2839	40.2511	40.438	40	8	32	34752	32319.5	15257.9	33678	34546.2	38658.1	44867.9	16497.8	17344.9	50180.4	50727.5	21336.8	18942.7	64487.4	60083.9	64053.8	51095.3	19922.7	23639.7	61170.2	55547.1	99613.4	91437.6	136832	124495	76028.7	61719.3	10320.7	9443.02	12448.8	10916.9	18570.3
1639	0.073289	M51T32	1.04224	-0.0596831	-0.332864	0.743136	0.000436361	DOWN	51.1	51.1	51.1	32.2578	32.102	32.8661	58	8	38	15043	90278.5	24186.6	86620	43672.1	113789	48531.5	86709.8	109289	113133	103927	64807.1	82041.5	132354	130543	99327.6	128127	111287	117931	117505	111759	131939	218811	187743	81717.3	118367	92257.1	83921.1	83263.3	58534.1	63682.2	92213.1
1770	0.073158	M29T53	1.0107	0.0153502	0.0791217	0.937769	1.13e-05	UP	29.1	29.1	29.1	52.9289	52.9091	52.9747	48	8	40	103824	207541	60594	209761	114597	311095	267347	193413	240243	178176	187969	136395	145693	180498	227794	224672	188783	161436	227640	300209	281326	404854	348978	406953	411808	285465	272124	124447	162419	262130	202399	263871
1705	0.071974	M211T47	1.03038	0.043173	0.177537	0.860051	3.76e-05	UP	211.2	211.2	211.2	46.5637	46.5375	46.6294	48	8	40	137728	199722	55299.1	205789	177265	179122	186057	122507	144948	261622	287896	214715	200905	344847	373285	598397	445607	168585	191590	526687	482961	504674	386091	504074	512518	335907	272185	64589	75671.9	103855	80472.3	111315
1590	0.07152	M97T53	1.06464	-0.0903621	-0.457678	0.652497	0.00253608	DOWN	97.1	97.1	97.1	52.9305	52.9092	52.9747	48	8	40	61256	123210	35478.7	115730	66271.2	185290	158326	113760	141393	103937	110912	83107.3	88956.8	95445.1	121715	119587	100532	83350.7	121199	164822	154175	227858	195386	232232	236168	159873	152263	66057.1	86747.4	146965	110534	145901
1691	0.071309	M151T36	1.18317	0.242658	0.212795	0.833849	6.73e-05	UP	151	151	151.1	36.3815	36.3126	36.4601	7	4	3	50368	22756.3	42756.8	26924.6	78786.5	3308.56	3163.01	5419.92	128085	8138.89	6669.66	14427.3	12838.2	2699.43	3857.53	804.687	620.571	1104.07	6318.25	5958.87	1501.84	1929.29	4551.65	2507.81	2776.62	3125.52	3780.68	2612.81	7669.97	4885.08	5582.47	28883.2
1617	0.071003	M45T40_2	1.08532	-0.118121	-0.381598	0.708164	0.000869709	DOWN	45.1	45.1	45.2	39.7034	39.5985	39.9953	51	8	39	186368	738064	352635	680043	550455	515509	629260	602752	638707	1.27065e+06	1.32466e+06	470939	452039	1.72995e+06	1.6756e+06	1.72808e+06	1.47122e+06	592323	663740	1.77058e+06	1.67646e+06	886395	749268	1.30731e+06	720179	1.1709e+06	1.52715e+06	286117	278990	304945	279323	462615
1709	0.070221	M41T40_1	1.04038	0.0571116	0.16855	0.867497	3.24e-05	UP	41.1	41.1	41.1	40.2789	40.0871	40.5069	54	8	40	337024	302853	142020	315082	331253	370697	428550	153931	172896	454075	476482	186318	179875	596510	578469	610977	479632	172762	198676	585496	530594	947826	881205	1.30641e+06	1.19016e+06	715447	581324	83517.7	83890.9	111828	100301	150020
1651	0.069884	M39T35	1.05254	0.0738748	0.301154	0.76553	0.000276144	UP	39.1	39.1	39.1	35.1945	35.1386	35.4961	30	8	22	16896	21526.2	7057.91	22657.1	17750.3	30221.4	28366.4	14809.8	15707.4	25407.2	27931.8	16100.8	13664.5	57063.5	55705.6	61086.2	50568.1	26386.2	25393.5	46843.3	41623.7	40994	42852.1	46664.3	42415.9	43233.8	37944.3	8067.76	7455	9295.26	8611.94	19316.9
1713	0.06821	M213T47	1.02766	0.0393687	0.161122	0.872866	2.93e-05	UP	213.2	213.2	213.2	46.5637	46.5374	46.6294	48	8	40	153216	214929	59526.2	220874	191715	193473	197894	131991	156669	280734	310609	232075	215984	369707	400238	646194	477810	179348	202722	569977	522044	543763	414317	548259	552971	360017	291322	68581.7	80572.5	110740	86377.3	118808
1731	0.066634	M101T40_2	1.04084	0.0577537	0.140923	0.889099	2.29e-05	UP	101.1	101	101.1	40.3265	40.2642	40.8184	25	5	19	21768	17205.2	9911	17907.9	22439	21614.4	24209.3	6804.78	7347.67	29133	29549.7	9276.26	9706.54	37372.1	34404.7	37230.7	29435	5459.02	11250.1	35953	33359.4	58347.1	54092.7	86919.7	78051.2	45496.8	37406.7	2150.52	2769.28	2997.04	3034.15	1783.83
1723	0.066378	M227T47	1.02651	0.0377413	0.153057	0.879177	2.68e-05	UP	227.2	227.2	227.2	46.567	46.5374	46.6294	47	8	39	32560	45983.4	12833.6	47202.2	41387.9	41827.1	42799.9	27986.3	32932	59894.4	66620.4	49401	46406	79437.9	85447.9	138851	102801	38769.4	43380.1	122605	112212	116772	88165.4	117842	118939	77787.6	61966.2	13976.4	17557.9	23477.5	17546.5	25432.3
1760	0.066341	M130T24	1.01028	0.014753	0.0951766	0.925468	1.28e-05	UP	130.1	130.1	130.1	24.0907	23.9267	24.2579	47	8	31	40240	441098	110995	445632	170786	697007	396508	375848	428247	419193	484441	367000	360540	632237	628881	101266	630836	595263	624888	529267	625385	108817	620005	617585	372516	198793	420199	582952	421230	423812	468051	561160
1735	0.066163	M68T40_1	1.03211	0.0455985	0.136437	0.892594	2.16e-05	UP	68.1	68.1	68.1	40.2806	40.2543	40.438	41	8	33	25960	23869.2	11116.5	24635.6	25386.7	27852.2	32518.9	12192.6	13277.4	36196.3	38707.6	15252.2	14956.1	46531.6	45055	47793.6	36479.2	14355.5	16886.4	46155.8	41626	71793.1	68431.6	100125	90356	56131	45620.5	6983.45	7207.73	9050.41	8168.94	12750.2
1792	0.062494	M39T53_2	1.00573	0.00824319	0.04104	0.967689	9.24e-06	UP	39.1	39.1	39.1	52.9322	52.9125	52.9747	44	8	36	22664	42682.6	12811.4	42927.2	24493.7	64227.9	56018.4	39267.2	49705.7	35015.2	39102.1	27787.9	30336.5	36887	46570.3	45560.1	39842.2	32993.4	47023.9	62611.2	58611.2	83637.9	73256.2	85922.1	87318.1	59709.5	56277.8	25071.4	32982.9	53385.6	41043.2	54481.8
1747	0.060899	M85T40_1	1.02812	0.0400102	0.118634	0.906589	1.69e-05	UP	85.1	85.1	85.1	40.2855	40.2511	40.438	48	8	40	91608	85320.6	40817.8	87719.9	89614.7	110404	125672	42479.1	47212.8	124691	131376	51530.2	49199.9	161032	155217	165122	128172	44380.1	52401.6	157419	143368	260101	242522	360165	327676	197069	159898	22065.3	23670.7	29906	25432.2	40013.8
1707	0.060612	M29T13_2	1.02624	0.037366	0.17212	0.866	3.32e-05	UP	29.1	29.1	29.1	13.3182	13.2133	13.6592	34	6	27	9981	55056.6	20218.1	56501.2	27817.5	48201.7	30435.5	48636.6	55092.4	41351.8	45608.9	81776.8	89348.8	124340	131471	84105	84164.6	96902.3	66329	65063.2	78295.4	62352	83246.8	57876.1	45059.7	73191.9	66275.3	41011.3	20788.3	44216.6	49489.1	56830
1743	0.06005	M83T40_1	1.02857	0.040644	0.119659	0.90575	1.71e-05	UP	83.1	83.1	83.1	40.2806	40.2479	40.438	45	8	37	51888	48011.3	22842.8	49383.1	51461.8	58885.9	67235.3	24257.2	26703	73016.3	76155.5	29019.4	28817.7	92800.7	89735.2	94633.4	73585.1	26116.8	31639.6	91285.3	82874.1	147450	137438	202982	184778	112057	92147.9	13758.2	13730.1	18373.1	16690.8	25102.4
1749	0.0593	M214T47	1.02032	0.029027	0.114433	0.909515	1.62e-05	UP	214.2	214.2	214.2	46.5637	46.5343	46.6261	43	8	35	22480	32248.5	9305.9	32903.9	29650.8	28846.7	30141.1	19624.1	22780.3	42716.2	47377.2	33842.4	32660	55775.5	60933.3	98585.1	72255.7	26856.8	30686.1	87017	79693.8	82859.5	63058.8	83101.5	83880.2	55455.5	43799.8	8213.44	11113	16313.4	12067.4	17180
1752	0.058824	M97T40_1	1.02595	0.0369537	0.108278	0.914698	1.5e-05	UP	97.1	97.1	97.1	40.3233	40.2543	41.189	56	8	34	31544	29227.3	14079.5	29985.6	31156.3	36015.3	40872.9	13008.3	16110.1	45136.4	45935.1	19553.2	17187.1	56295.8	54597.3	56537	43963.9	16914.4	20337.6	55442.4	50491.6	88483.7	82125	124407	111830	67940.1	55705.8	8834.89	8824.73	11849.6	10818.1	14242.3
1610	0.058702	M98T53	1.05834	-0.0818087	-0.405921	0.689514	0.00126762	DOWN	98.1	98.1	98.1	52.9322	52.9092	52.9747	47	8	39	29256	57032.4	16892.8	53888.3	31190.9	86452.8	73168.4	51097.5	66759.4	48553.4	51849.1	37415.2	40963.5	44186.4	56977.4	56072.7	48247.9	39724.3	56971.6	76346	72306	107690	91828.3	107519	109865	76169.4	70648.5	30743.9	40748	68632.3	51914.6	68440.6
1744	0.058449	M55T40_1	1.02866	0.0407729	0.118832	0.906366	1.7e-05	UP	55.1	55.1	55.1	40.2757	40.251	40.438	48	8	40	428224	385107	182892	396146	421825	472837	543717	192950	216056	579562	611326	236922	227490	754653	729529	771819	604174	211371	242905	740765	669856	1.19911e+06	1.11753e+06	1.66474e+06	1.51031e+06	904523	733197	101571	103530	137478	122118	185301
1730	0.058355	M270T47	1.11385	0.155557	0.14632	0.885264	2.44e-05	UP	270.1	270	270.2	47.418	47.1146	47.436	14	5	9	30536	8031.22	13013.3	8905.42	24106	29034	29074.5	0	1735.17	52.9284	2743.23	1609.88	0	0	2449.74	0	0	0	0	0	0	23.2177	221.558	140.294	145.021	61.3897	47.0242	617.236	771.125	121.601	92.0836	73.3914
1775	0.058201	M29T14	1.00763	-0.0109652	-0.0740393	0.94202	1.07e-05	DOWN	29.1	29.1	29.2	14.4593	13.7805	14.9381	112	8	39	577984	3.1229e+06	751765	3.09925e+06	1.11983e+06	3.34498e+06	3.42441e+06	3.23163e+06	3.2039e+06	3.81898e+06	3.89035e+06	2.45553e+06	1.61341e+06	5.15126e+06	5.31797e+06	4.6689e+06	4.66445e+06	1.88456e+06	2.9983e+06	2.66279e+06	4.93711e+06	4.86161e+06	2.09856e+06	3.76172e+06	3.82745e+06	62809.4	2.60301e+06	3.30761e+06	2.814e+06	2.74146e+06	2.76886e+06	2.71973e+06
1750	0.056943	M71T40_1	1.02768	0.0393962	0.114508	0.909753	1.62e-05	UP	71.1	71.1	71.1	40.2757	40.2478	40.438	48	8	40	746112	685817	325790	704803	754280	848873	976736	345277	382461	1.02878e+06	1.08069e+06	419137	404583	1.33871e+06	1.29887e+06	1.37864e+06	1.07969e+06	365334	422757	1.31552e+06	1.19601e+06	2.1479e+06	2.00229e+06	2.95354e+06	2.69572e+06	1.62378e+06	1.32603e+06	176695	179816	238837	211563	324272
1753	0.056675	M98T40_1	1.02716	0.0386567	0.107524	0.91525	1.49e-05	UP	98.1	98.1	98.1	40.3265	40.2577	41.5398	52	8	31	35512	30140.7	15060.7	30959.2	34407.7	37211.7	42542.3	14970.5	15750.7	46949.5	48703.1	17356	17641.8	60123.4	56924.1	61965.2	47312.1	16014.6	19628.8	57882.6	53592.5	96689.2	90234.1	135107	120878	72463.4	58597.5	6447.46	7464.16	11328.2	10124.3	14534.1
1613	0.055178	M95T53	1.05645	-0.079229	-0.397617	0.695442	0.00112631	DOWN	95.1	95.1	95.1	52.9322	52.9091	53.2667	49	8	39	21376	42020	12251.4	39774.6	22915.8	62962.2	54689.6	38763.7	48637.6	35737.8	37106.7	28309.6	29953.1	33735.1	41979.6	40622.6	34525.7	29212.1	41908.7	56557.5	53442.1	78292	67380.3	80417	81449.1	55023	52785.7	22131.4	30598	50237.1	38332.6	49654.7
1658	0.054555	M91T40	1.065	-0.0908507	-0.286834	0.778429	0.000212584	DOWN	91.1	91	91.1	39.7329	39.6378	40.5036	43	8	30	7116	31367.3	15727.4	29452.9	23345.8	22445.3	26523.9	22473.5	24175.7	55597.6	57587.9	23389.4	18745.4	72214	65915.3	67463.7	56269.9	20884.9	25574.7	71430.5	66661.4	30537.2	34932.9	45430	70590.2	72713.1	59405.8	12804	11515.4	12001.5	12292.8	20502.1
1802	0.0542	M43T53	1.0015	0.00215723	0.0109935	0.991344	9.13e-06	UP	43.1	43.1	43.1	52.9305	52.9091	52.9747	48	8	40	243264	478842	140585	479558	266661	720609	616966	445108	552315	413012	433617	312426	336680	406694	516973	509451	430588	360990	516811	690209	642655	934381	799524	941338	954061	660692	625037	277961	366825	599705	461281	602978
1656	0.054005	M65T40	1.07543	-0.104919	-0.292707	0.774325	0.000230405	DOWN	65.1	65	65.1	39.7166	39.2443	40.4413	56	8	36	12868	47304.9	27222.4	43986.8	37878.9	35050.8	24668.8	37179.8	39301.5	89404	92136.6	31077.9	29620	115378	109919	109360	91107.1	35992	40233.9	116502	109955	61106.6	39316.2	103026	74555.6	79295.7	100241	16690.8	16098.9	17176.6	15475.2	27585.8
1766	0.053529	M84T40_2	1.02136	0.0304879	0.0866626	0.931664	1.2e-05	UP	84.1	84.1	84.1	40.2871	40.2544	40.438	38	8	30	42560	38964.9	19176.6	39797.1	43008.5	46729.3	55383.7	18275.6	22290.5	59883.3	63215.4	23662.5	22278.9	76198.3	73482.8	79304.9	61215.4	22460.1	25864.8	74259.9	67389.8	121472	112394	168386	152695	93074	74938	9304.22	11060.2	11893.5	11437	19153.7
1805	0.051722	M61T53_1	1.00122	-0.00176437	-0.00841206	0.993375	9.13e-06	DOWN	61.1	61	61.1	52.9322	52.9125	53.0502	43	8	34	82752	154091	48048.9	153903	92230.4	235753	203495	137766	182921	132142	132483	102658	105514	131090	163458	162877	138614	115071	169119	227865	211053	310672	262626	315608	317864	216929	201047	87412.2	118700	194782	149937	199537
1767	0.050169	M70T40_1	1.02084	0.0297516	0.0860037	0.932156	1.2e-05	UP	70.1	70.1	70.1	40.2757	40.251	40.438	48	8	40	1978368	1.81953e+06	868567	1.85745e+06	2.00024e+06	2.2432e+06	2.57555e+06	913344	1.0133e+06	2.74302e+06	2.88769e+06	1.10771e+06	1.07245e+06	3.55734e+06	3.44443e+06	3.64605e+06	2.85511e+06	958044	1.115e+06	3.49396e+06	3.17355e+06	5.67691e+06	5.29156e+06	7.82153e+06	7.1341e+06	4.27936e+06	3.48934e+06	452798	460685	617820	546352	841654
1624	0.049251	M85T53_1	1.05217	-0.0733675	-0.369895	0.715747	0.000753795	DOWN	85.1	85.1	85.1	52.9305	52.9091	52.9747	48	8	40	35072	70153.3	20560.3	66674.9	37730.9	106130	90458	63741.8	81075.2	60212.6	62383.9	47054	50170.8	55464.3	70563.8	70398.6	58326.2	49576.4	70613.1	95378	89576.9	131837	107183	133006	135545	92619.1	87525.1	37679.6	50710.4	85195	64225.3	85114.7
1716	0.048189	M93T25_2	1.09108	-0.125762	-0.160995	0.874226	2.88e-05	DOWN	93.1	93.1	93.1	25.463	25.3531	25.6418	16	4	12	22656	9892.79	11831.4	9066.94	18778.7	4371.02	772.459	548.771	994.09	3474.74	13246.2	28606	27129.1	6842.87	1735.84	796.866	1154.23	4732.03	11035	5639.9	1236.87	1812.23	2445.87	1788.8	1790.34	1598.15	1690.86	1682.48	1504.39	646.872	965.517	735.271
1783	0.047969	M87T40	1.01504	0.0215395	0.0550808	0.956531	9.27e-06	UP	87.1	87.1	87.1	40.3265	40.2642	40.438	24	7	17	41904	34254.7	18655.6	34770	41954.9	45878.9	50145.1	13545.9	18790.5	52728.7	56768.6	15872.7	20307.3	70303.1	69035.9	74277.2	56766.5	14100.2	23355.7	70280.6	62147.2	113268	105990	158391	145023	86953.3	72188.5	4927.56	4999.84	7882.91	7537.51	11052.8
1657	0.047958	M75T40	1.07293	-0.101554	-0.289398	0.776559	0.000220579	DOWN	75.1	75	75.1	39.7346	39.6345	40.333	56	8	36	19200	78968.2	43860	73600.7	64356.5	62067	47232.8	62681.8	69636.3	143754	153222	48981.1	44171.3	197186	190556	189768	160352	57432.6	68948.4	197662	188747	88311.1	85295.7	134447	112840	141828	175359	28923.7	27936.1	28573.4	27314.4	45060.6
1771	0.047818	M95T40_1	1.01789	0.0255873	0.0754816	0.940432	1.09e-05	UP	95.1	95	95.1	40.2806	40.2379	40.4413	42	8	34	43656	38951.5	18116.7	39648.5	42066.6	47177.4	54132.1	19853	22115.7	58563.6	61748.2	24475.4	23546.5	74965	71548.8	76073.6	59609.4	20607.8	25322.2	73570.1	66134	118557	111766	167178	150844	91338.2	73084.7	10103.3	10902.7	15273.3	13207.7	18580.2
1745	0.047696	M75T17	1.01525	0.0218412	0.118951	0.906474	1.69e-05	UP	75.1	75.1	75.1	17.0598	17.0499	17.073	36	4	32	174784	202880	54736.8	205974	109981	174281	195805	183452	331772	161744	168859	215047	192077	63568.8	56815.5	79032.7	98435.4	103447	161972	155645	114385	98729.2	155385	99997.8	111295	124942	179395	186693	239723	208556	238560	312598
1625	0.047394	M83T53	1.05166	-0.072662	-0.367152	0.717671	0.00072631	DOWN	83.1	83.1	83.1	52.9305	52.9092	52.9747	48	8	40	79024	158284	46008	150510	85746.2	238086	203678	145215	183291	135723	141363	105647	113272	124057	159156	156788	130752	109963	159738	215192	200779	296471	254189	301638	305685	207422	196970	84487	113528	190337	143508	191031
1780	0.046236	M53T40_2	1.01438	0.020599	0.0591958	0.953263	9.58e-06	UP	53.1	53.1	53.1	40.2904	40.2577	40.438	35	8	27	25360	22403.9	10647.1	22726	24861.2	27760	31977.2	11229.6	12366.7	33795.4	35055.5	13623.6	13422.9	44123.7	42245.9	44789.1	34808.2	11728.8	14618.9	43205	38997.8	69803.5	65034.1	96721.5	88363	52992.8	43787.3	5248.12	5373.25	8296.84	6387.51	12106.1
1628	0.046232	M88T53	1.05077	-0.0714512	-0.362128	0.721364	0.000675736	DOWN	88.1	88	88.1	52.9322	52.9124	53.0175	49	8	40	834048	1.68503e+06	488653	1.60361e+06	910049	2.53157e+06	2.17181e+06	1.55386e+06	1.94442e+06	1.43485e+06	1.51001e+06	1.12703e+06	1.20669e+06	1.31986e+06	1.69181e+06	1.66139e+06	1.39538e+06	1.17194e+06	1.69976e+06	2.29387e+06	2.13216e+06	3.1411e+06	2.69509e+06	3.20635e+06	3.24911e+06	2.22229e+06	2.10432e+06	919180	1.21864e+06	2.02036e+06	1.54008e+06	2.02542e+06
1797	0.045272	M54T53	1.00353	-0.00508518	-0.0237894	0.981288	9.18e-06	DOWN	54.1	54.1	54.1	52.9322	52.9091	52.9747	43	6	37	16560	30660.5	9998.83	30552.6	17964	48062.3	39428.1	27883	37120.4	26433.9	26872.7	19597	19886.3	25588	32302.7	29991.9	27531.4	22186.4	32790.6	44910.2	41803.4	60967.6	52795.9	61920.5	63183.8	41948.2	40203.1	17358.4	23691.1	39367.2	28962	38682.8
1634	0.043851	M70T47_1	1.07238	-0.100817	-0.342542	0.734229	0.00052148	DOWN	70.1	70.1	70.1	47.1147	46.8982	47.1409	74	8	40	311104	246808	86756.1	230150	238679	330341	353783	166955	198877	288237	327633	165125	143512	302812	346185	457971	339545	130250	142930	382147	356040	763697	591927	902843	960100	522313	391995	77019.9	77535.1	116939	88452.4	124314
1804	0.042842	M72T40	1.00218	0.00314814	0.00907535	0.992834	9.13e-06	UP	72.1	72	72.1	40.3151	40.2543	40.8513	54	8	35	40360	37345.4	17886.1	37426.9	40407.3	47118.1	53143.7	18751.4	20089.7	55886	58865.4	22927	21981.5	74317.6	71317.3	76325.2	59215.4	22761.6	25034.9	72073.9	66308.5	119634	109852	138966	149057	86557.2	72382.2	9689.38	9144	12943.7	10168.7	16578.9
1788	0.042829	M81T40_1	1.01161	0.0166503	0.0495387	0.960877	9.26e-06	UP	81.1	81.1	81.1	40.2839	40.251	40.438	40	8	32	41032	37651.4	17208.4	38088.4	40408	43802.5	51656.8	19727.9	20784.4	56754.8	60123.9	23804	24556.8	72725.6	69593.7	73997.7	56190.7	20888	25089.6	71183.6	64539.7	115178	106548	159056	144444	87713.9	70923.1	10183.5	9605.32	13703.2	13037.6	18815.4
1734	0.041722	M41T13_2	1.02266	-0.0323217	-0.138922	0.891834	2.19e-05	DOWN	41.1	41.1	41.1	13.3247	13.21	13.6592	45	8	35	22328	144263	56729.8	141067	71277.4	124265	124598	126683	85810.2	108382	118450	220148	245767	309139	330206	210414	215197	245362	167599	145503	192710	155100	205101	142602	108786	184088	164013	167462	149474	107792	122123	137839
1681	0.040942	M71T31	1.11485	0.156852	0.24417	0.813353	0.000104837	UP	71.1	71.1	71.1	30.687	30.3443	31.197	80	6	39	64104	63739.9	82371.8	71060.5	45060.6	16272	17965.3	5189.15	5703.24	34992.7	38380	200704	190713	40392.9	39296.9	66841.7	81577.2	62228.9	57990.3	45640.6	41499.2	115167	61818.4	37865.7	43886.4	53761.2	60193.7	51888.6	52115.4	147259	129692	103153
1638	0.039011	M89T53	1.04718	-0.0665125	-0.336642	0.740163	0.000463472	DOWN	89.1	89.1	89.1	52.9289	52.9091	52.9747	48	8	40	133888	275774	80116.2	263348	149665	415201	355131	254852	317111	235125	247557	183879	197332	216128	279763	271883	228355	192757	280796	377219	350657	516704	444007	526055	532923	365002	346345	149093	200805	330614	253923	333408
1715	0.038108	M99T32	1.00898	-0.0129043	-0.159227	0.874199	2.88e-05	DOWN	99.1	99	99.1	32.1775	31.6625	32.3021	25	2	22	14886	110812	7831.81	109826	35064.1	113389	112918	113898	112518	112648	114021	91578.2	115528	135315	139369	130961	133474	156666	137945	130189	140035	135017	127208	136159	134970	133366	134283	123111	122369	88962.4	95422	126636
1738	0.038078	M116T32	1.02911	-0.0413907	-0.132007	0.89731	1.99e-05	DOWN	116.1	116	116.1	32.2315	32.0988	33.2039	68	8	40	27368	208796	111992	202890	131662	214560	109536	358951	377776	73878.4	116186	213403	206075	172352	235049	197941	272221	267871	137678	55288.6	221489	245879	192496	489709	567069	527822	455488	200999	202670	144387	155385	216752
1798	0.037587	M43T32_1	1.00206	-0.00297399	-0.0199171	0.98455	9.16e-06	DOWN	43.1	43.1	43.1	32.1446	32.1021	32.4955	48	8	38	617280	3.53491e+06	973634	3.52763e+06	776768	4.1732e+06	4.05137e+06	3.96682e+06	3.82333e+06	1.18478e+06	3.91908e+06	3.48806e+06	3.67267e+06	3.64632e+06	4.37398e+06	3.98811e+06	3.75874e+06	3.70484e+06	3.61441e+06	3.79999e+06	3.81942e+06	3.75837e+06	3.66767e+06	3.65086e+06	4.05694e+06	3.87879e+06	3.76325e+06	2.45194e+06	3.97252e+06	4.29169e+06	3.89357e+06	2.45879e+06
1782	0.036675	M42T53_2	1.00766	-0.0110072	-0.0552982	0.956495	9.27e-06	DOWN	42.1	42.1	42.1	52.9305	52.9091	52.9747	48	8	40	45744	91332.1	27295.6	90637.9	50776.4	138043	118759	84020.9	105803	78410.1	82207.9	59179.3	64233.4	77559.1	97412.4	95499.8	80636.9	67561.1	97325.9	130224	120721	178596	152159	179170	181837	125200	118112	52087.9	70126.9	112778	86450.8	114298
1762	0.028757	M84T54	1.02299	-0.0327945	-0.0915146	0.928658	1.24e-05	DOWN	84.1	84	84.1	53.7257	53.4699	54.198	73	7	36	42096	63838.3	39015.3	62403.6	47127.8	86184.7	85099.2	104980	117717	35920.9	39661.9	20087.3	21055.6	64880.9	220563	93684.4	76543.7	46337.3	49132.1	77452.2	75566.2	102090	108192	153110	168127	127350	104828	32457.9	35483.5	43932.1	32397.1	46949.9
1765	0.028203	M41T53	1.01196	-0.0171547	-0.0871756	0.931454	1.21e-05	DOWN	41.1	41.1	41.1	52.9289	52.6042	52.9747	50	8	40	180544	354864	104032	350670	196201	534923	457543	328380	409240	303984	319369	234278	251196	296247	377922	371412	313194	263653	375950	501939	469934	685767	587970	692858	701092	482415	458105	203594	267290	438936	335966	440976
1764	0.02739	M57T53_2	1.01227	-0.0175905	-0.0893112	0.929772	1.23e-05	DOWN	57.1	57.1	57.1	52.9305	52.9124	52.9747	48	8	40	149184	296020	86631.6	292433	164354	445357	382426	274556	340986	254061	266037	195864	208874	244560	312104	309227	260454	218019	311672	420627	393112	572781	490711	579662	587615	403275	380655	168183	223591	367041	281463	368969
1756	0.027181	M73T53_1	1.01387	-0.0198663	-0.0981929	0.922816	1.31e-05	DOWN	73.1	73.1	73.1	52.9306	52.6435	52.9747	46	8	37	132864	258179	77688.8	254649	146772	390696	338867	233988	299951	221497	228169	167816	184451	211568	271903	265789	230947	189254	271502	368753	347435	503306	431857	512101	516083	358524	336516	147226	199192	321109	244340	325476
1761	0.026026	M56T53_2	1.01325	-0.0189901	-0.094767	0.925525	1.28e-05	DOWN	56.1	56.1	56.1	52.9289	52.9091	52.9747	48	8	40	45048	89019.2	26736.4	87855.1	49611.2	135367	114685	83057.1	103309	76002.4	80108.3	58717.8	60907.8	74199.8	94963	93023.4	77234	65574.8	93086.8	125394	118738	173670	147638	173712	176136	120946	115007	50351.1	67729	109417	84976.7	111583
1786	0.025887	M102T32	1.00998	0.0143337	0.0516772	0.959513	9.26e-06	UP	102.1	102	102.1	32.2135	32.0988	32.8629	69	8	40	133888	1.10472e+06	502765	1.11575e+06	747372	1.0509e+06	995545	1.84758e+06	477152	1.86455e+06	720055	818550	1.06341e+06	1.37191e+06	1.2805e+06	1.08772e+06	912505	1.40319e+06	677458	895651	1.02839e+06	1.40337e+06	2.04225e+06	4.11628e+06	3.19777e+06	1.01479e+06	2.36959e+06	1.05878e+06	1.06586e+06	770447	818463	1.14658e+06
1660	0.024532	M84T53	1.04056	-0.0573537	-0.284573	0.779114	0.000209708	DOWN	84.1	84	84.1	52.929	52.2862	52.9747	49	8	40	33728	66403.5	19723.2	63815.5	36924.5	101077	86003	60093.9	76336.6	56306.4	59800.1	44378.7	47232.8	51782.7	66981.9	65923.8	55838.6	47139.1	68168	92409	85286.9	126745	108085	129671	130301	88748.4	84571.2	36680.1	48499.4	80246.4	60821.4	81020.4
1673	0.023431	M158T47	1.04331	-0.0611747	-0.255643	0.799955	0.000138132	DOWN	158.1	158.1	158.1	46.5588	46.5343	47.1409	36	7	28	20936	30295.8	8920.99	29038	23882.2	26294.5	28955.9	18117.9	22732.2	40866.2	44540.1	33520.3	27339.6	49846.4	57195	58374.4	59175.8	22555.1	29831.8	68304.7	70129.2	65070.8	59106.1	74837.4	78300.6	45122.2	37086	10482.1	11202.3	16304.9	10944.1	17848.6
[truncated: 21 more rows]
[truncated: 19 more columns]

## Sheet: Table S3
Supplementary Table 3. Variables for GC-MS peaks in Yantai, Tianjin, and Shacheng.
[truncated: 906 more rows]
[truncated: 21 more columns]

[truncated: 2 more sheets: Table S4, Table S5]
